# Supplementary material for: Two nuclear effectors of the rice blast fungus modulate host immunity via transcriptional reprogramming
Source: Nat Commun. 2020 Nov 17;11:5845. doi: 10.1038/s41467-020-19624-w (PMC7672089; doi:10.1038/s41467-020-19624-w)
Supplement: Supplementary file 4 — Source Data [file 41467_2020_19624_MOESM4_ESM.xlsx]

## Sheet: Fig. 1
Figure 1

## Sheet: Fig. 2
Figure 2a,b							Figure 2c,d

## Sheet: Fig. 3e
Figure 3e
Normalized LUC activity (luminescence/GUS activity) was compared with mean value of control LUC activity (empty vector transfection).
Levene's tests were conducted to assess the equality of variances. Significant differences between each group were evaluated by two-sided Student's t-test.
Experiment 1							Raw data
	EV	MoHTR1						GUS	LUC	LUC/GUS	Relative LUC
Mean	1	4.00171					EV	1457699	362330	0.248563	0.960233
STD	0.0553607	0.0821343						1575068	398152	0.252784	0.976539
								1649460	453971	0.275224	1.06323
Levene's test for equality of variances							MoHTR1	1476112	1524002	1.03245	3.9885
F	0.409039							1494926	1582553	1.05863	4.08964
P-value	0.557249							1364605	1387159	1.01652	3.92698
Student’s t-tests
df	diff	lwr	upr	P-value (two-sided)
4	-3.00171	-3.16048	-2.84293	7.88497e-07
	EV	MoHTR2						GUS	LUC	LUC/GUS	Relative LUC
Mean	1	2.65085					EV	1566964	546769	0.348935	0.935122
STD	0.0817042	0.160002						1179638	428343	0.363114	0.97312
								876863	357219	0.407383	1.09176
Levene's test for equality of variances							MoHTR2	1095054	1024952	0.935985	2.50837
F	1.31921							951808	1002957	1.05374	2.82395
P-value	0.314748							882053	862406	0.977722	2.62023
Student’s t-tests
df	diff	lwr	upr	P-value (two-sided)
4	-1.65085	-1.93883	-1.36287	9.10951e-05
Experiment 2							Raw data
	EV	MoHTR1						GUS	LUC	LUC/GUS	Relative LUC
Mean	1	1.89274					EV	2410700	234288	0.0971867	1.05053
STD	0.0439948	0.0586431						2194846	196997	0.0897544	0.97019
								2442805	221307	0.0905954	0.979281
Levene's test for equality of variances							MoHTR1	1821454	315968	0.17347	1.87511
F	0.362272							1634005	296008	0.181155	1.95817
P-value	0.579699							1699128	290005	0.170679	1.84493
Student’s t-tests
df	diff	lwr	upr	P-value (two-sided)
4	-0.892738	-1.01025	-0.775221	2.98688e-05
	EV	MoHTR2						GUS	LUC	LUC/GUS	Relative LUC
Mean	1	1.64412					EV	2379200	488677	0.205396	0.938708
STD	0.0776059	0.0463471						2088480	445106	0.213124	0.974031
								2279777	542358	0.2379	1.08726
Levene's test for equality of variances							MoHTR2	1981836	715422	0.36099	1.64981
F	1.30735							1888083	659014	0.349039	1.59519
P-value	0.316655							1927651	711700	0.369206	1.68736
Student’s t-tests
df	diff	lwr	upr	P-value (two-sided)
4	-0.644122	-0.789019	-0.499226	0.00024762
Experiment 3							Raw data
	EV	MoHTR1						GUS	LUC	LUC/GUS	Relative LUC
Mean	1	1.91295					EV	1616144	154584	0.0956499	1.01523
STD	0.0151946	0.0710081						1791160	166196	0.0927868	0.984842
								1590733	149860	0.0942081	0.999928
Levene's test for equality of variances							MoHTR1	1829017	326153	0.178321	1.89271
F	5.60705							1809787	339634	0.187665	1.99188
P-value	0.0769952							1577585	275603	0.174699	1.85426
Student’s t-tests
df	diff	lwr	upr	P-value (two-sided)
4	-0.912952	-1.02935	-0.79655	2.63122e-05
	EV	MoHTR2						GUS	LUC	LUC/GUS	Relative LUC
Mean	1	1.45122					EV	1386512	224438	0.161872	0.756661
STD	0.211142	0.0651507						1658027	402493	0.242754	1.13474
								1532623	363481	0.237163	1.1086
Levene's test for equality of variances							MoHTR2	1611230	512412	0.756661	1.48659
F	6.75482							1917598	611671	1.13474	1.49104
P-value	0.0601111							1757830	517461	1.1086	1.37604
Student’s t-tests
df	diff	lwr	upr	P-value (two-sided)
4	-0.451221	-0.805424	-0.0970176	0.02408

## Sheet: Fig. 4b,c,d
Figure 4b
Normalized LUC activity (luminescence/GUS activity) was compared with mean value of control LUC activity (empty vector transfection).
Levene's tests were conducted to assess the equality of variances. Significant differences between each group were evaluated by two-sided Student's t-test.
Experiment 1						Raw data
	EV	MoHTR1					GUS	LUC	LUC/GUS	Relative LUC
Mean	1	0.776955				EV	608424	12044	0.0197954	0.9418
STD	0.104972	0.0472399					534078	11767	0.0220324	1.04823
							460398	10830	0.0235231	1.11915
Levene's test for equality of variances							575816	11390	0.0197806	0.941096
F	7.26205						675596	12091	0.0178968	0.85147
P-value	0.0225127						451180	10415	0.0230839	1.09826
						MoHTR1	463679	7877	0.016988	0.808235
Student’s t-tests							482471	8080	0.0167471	0.796772
df	diff	lwr	upr	P-value (two-sided)			441006	6615	0.0149998	0.71364
6.94543	0.223045	0.111744	0.334346	0.00213767			428830	6935	0.0161719	0.769406
							328683	5799	0.0176431	0.839402
	EV	MoHTR2					413710	6385	0.0154335	0.734275
Mean	1	0.785359				EV	1313480	52296	0.0398148	1.07586
STD	0.0644011	0.123021					1192452	44519	0.037334	1.00882
							1279156	50323	0.0393408	1.06305
Levene's test for equality of variances							1255844	41902	0.0333656	0.901591
F	1.30865						1261887	45726	0.0362362	0.979159
P-value	0.279283						1146620	41225	0.0359535	0.971519
						MoHTR2	1237830	35519	0.0286946	0.764859
Student’s t-tests							1313628	33174	0.0252537	0.673143
df	diff	lwr	upr	P-value (two-sided)			1595897	39100	0.0245003	0.653061
10	0.214641	0.0883306	0.340951	0.00356489			1524093	46809	0.0307127	0.818653
							904942	27448	0.0303312	0.808485
							1131182	42181	0.0372893	0.993954
Experiment 2						Raw data
	EV	MoHTR1					GUS	LUC	LUC/GUS	Relative LUC
Mean	1	0.726533				EV	1255844	41902	0.0333656	0.948288
STD	0.00223602	0.0635502					1261887	45726	0.0362362	1.02987
							1146620	41225	0.0359535	1.02184
Levene's test for equality of variances						MoHTR1	1237830	35519	0.0286946	0.815532
F	0.448606						1313628	33174	0.0252537	0.717739
P-value	0.539677						1595897	39100	0.0245003	0.696327
Student’s t-tests
df	diff	lwr	upr	P-value (two-sided)
4	0.273467	0.181704	0.365231	0.00116442
	EV	MoHTR2					GUS	LUC	LUC/GUS	Relative LUC
Mean	1	0.635172				EV	1313480	52296	0.0398148	1.02537
STD	0.0339165	0.027454					1192452	44519	0.037334	0.961476
							1279156	50323	0.0393408	1.01316
Levene's test for equality of variances						MoHTR2	1358550	31964	0.023528	0.605926
F	0.333227						1410069	34998	0.0248201	0.6392
P-value	0.594699						1251969	32104	0.0256428	0.660389
Student’s t-tests
df	diff	lwr	upr	P-value (two-sided)
4	0.364828	0.294882	0.434775	0.000132199
Experiment 3						Raw data
	EV	MoHTR1					GUS	LUC	LUC/GUS	Relative LUC
Mean	1	0.704649				EV	521260	17279	0.0331485	0.994811
STD	0.0521205	0.0419753					517216	18174	0.0351381	1.05452
							509603	16143	0.0316776	0.950668
Levene's test for equality of variances						MoHTR1	523877	11635	0.0222094	0.666521
F	0.10573						514599	12854	0.0249787	0.749628
P-value	0.761355						512696	11921	0.0232516	0.697797
Student’s t-tests
df	diff	lwr	upr	P-value (two-sided)
4	0.295351	0.188078	0.402625	0.00157333
	EV	MoHTR2					GUS	LUC	LUC/GUS	Relative LUC
Mean	1	0.700267				EV	507937	45334	0.0892512	0.96877
STD	0.123449	0.0392885					511982	53586	0.104664	1.13607
							500800	41301	0.08247	0.895165
Levene's test for equality of variances						MoHTR2	518643	35431	0.0683148	0.741518
F	3.62517						503893	32310	0.0641208	0.695994
P-value	0.129641						530063	32391	0.0611078	0.66329
Student’s t-tests
df	diff	lwr	upr	P-value (two-sided)
4	0.299733	0.0920658	0.5074	0.016032
Figure 4c
DCt values calculated from [Ct(target)-Ct(OsACT1)] as determined by qRT-PCR.
Relative transcript amount of each gene (ΔΔCt) was compared with mean ΔCt value of KJ201-infected rice.
Fold change was calculated as 2^(-ΔΔCt).
Levene's tests were conducted to assess the equality of variances. Significant differences between each group were evaluated by two-sided Student's t-test.
		OsMYB4									Raw data		Ct		ΔCt	ΔΔCt	Fold
		KJ201	ΔMohtr1		Levene's test for equality of variances								ACT1	OsMYB4	OsMYB4	OsMYB4	OsMYB4
Fold change	Exp1	0.89296	1.56555		F	11.3442					KJ201	Exp1	20.2	26.8	6.6	0.163333	0.89296
	Exp2	0.886791	1.62076		P-value	0.0280929						Exp2	20.31	26.92	6.61	0.173333	0.886791
	Exp3	1.26284	1.62076									Exp3	19.4	25.5	6.1	-0.336667	1.26284
					Student’s t-tests						ΔMohtr1	Exp1	20.7	26.49	5.79	-0.646667	1.56555
	Mean	1.0142	1.60235		diff	lwr	upr	P-value (two-sided)				Exp2	20.79	26.53	5.74	-0.696667	1.62076
	STD	0.215351	0.0318749		-0.588157	-1.10777	-0.0685408	0.0393536				Exp3	20	25.74	5.74	-0.696667	1.62076
		OsHPL2
		KJ201	ΔMohtr2		Levene's test for equality of variances
Fold change	Exp1	1.12246	2.15348		F	5.38159
	Exp2	1.01866	2.80241		P-value	0.0811523
	Exp3	0.874583	2.9828								Raw data		Ct			ΔCt		ΔΔCt		Fold
					Student’s t-tests								ACT1	OsHPL2	OsWRKY45	OsHPL2	OsWRKY45	OsHPL2	OsWRKY45	OsHPL2	OsWRKY45
	Mean	1.00523	2.64623		diff	lwr	upr	P-value (two-sided)			KJ201	Exp1	20.27	24.17	21.46	3.9	1.19	-0.166667	0.12	1.12246	0.920188
	STD	0.124484	0.436164		-1.64099	-2.36807	-0.913913	0.00330932				Exp2	20.58	24.62	21.61	4.04	1.03	-0.0266667	-0.04	1.01866	1.02811
												Exp3	20.34	24.6	21.33	4.26	0.99	0.193333	-0.08	0.874583	1.05702
											ΔMohtr2	Exp1	20.85	23.81	20.37	2.96	-0.48	-1.10667	-1.55	2.15348	2.92817
		OsWRKY45										Exp2	21.14	23.72	20.57	2.58	-0.57	-1.48667	-1.64	2.80241	3.11666
		KJ201	ΔMohtr2		Levene's test for equality of variances							Exp3	21.13	23.62	20.45	2.49	-0.68	-1.57667	-1.75	2.9828	3.36359
Fold change	Exp1	0.920188	2.92817		F	2.03258
	Exp2	1.02811	3.11666		P-value	0.227098
	Exp3	1.05702	3.36359
					Student’s t-tests
	Mean	1.00177	3.13614		diff	lwr	upr	P-value (two-sided)
	STD	0.072118	0.21836		-2.13437	-2.50299	-1.76574	8.75646e-05
Figure 4d
DCt values calculated from [Ct(target)-Ct(OsACT1)] as determined by qRT-PCR.
Relative transcript amount of each gene (ΔΔCt) was compared with mean ΔCt value of Nakdong (wild type) rice.
Fold changes were calculated as 2^(-ΔΔCt).
Significant differences between each group were evaluated by one-way ANOVA with Tukey’s HSD test.
		OsMYB4													Raw data		Ct		ΔCt	ΔΔCt	Fold
		Nakdong	MoHTR1-OX-1	MoHTR1-OX-2					One-way ANOVA with Tukey’s HSD test								ACT1	OsMYB4	OsMYB4	OsMYB4	OsMYB4
Fold change	Exp1	0.886791	0.240927	0.260015					diff	lwr	upr		P-value (two-sided)		Nakdong	Exp1	20.32	26.58	6.26	0.173333	0.886791
	Exp2	0.844791	0.169184	0.302848		Nakdong vs. MoHTR1-OX-1			0.8165	0.418319	1.21465		0.00182316			Exp2	20.6	26.93	6.33	0.243333	0.844791
	Exp3	1.33484	0.206851	0.309212		Nakdong vs. MoHTR1-OX-2			0.7314	0.333281	1.12962		0.00322452			Exp3	20.28	25.95	5.67	-0.416667	1.33484
															MoHTR1-OX-1	Exp1	21.3	29.44	8.14	2.05333	0.240927
	Mean	1.02214	0.205654	0.290692												Exp2	21.35	30	8.65	2.56333	0.169184
	STD	0.271618	0.0358863	0.0267566												Exp3	20.95	29.31	8.36	2.27333	0.206851
															MoHTR1-OX-2	Exp1	20.79	28.82	8.03	1.94333	0.260015
																Exp2	20.88	28.69	7.81	1.72333	0.302848
																Exp3	20.56	28.34	7.78	1.69333	0.309212
		OsHPL2															Ct			ΔCt		ΔΔCt		Fold
		Nakdong	MoHTR2-OX-1	MoHTR2-OX-2					One-way ANOVA with Tukey’s HSD test						Raw data		ACT1	OsHPL2	OsWRKY45	OsHPL2	OsWRKY45	OsHPL2	OsWRKY45	OsHPL2	OsWRKY45
Fold change	Exp1	0.974905	0.312805	0.604299					diff	lwr	upr		P-value (two-sided)		Nakdong	Exp1	20.51	23.73	22.47	3.22	1.96	0.0366667	-0.183333	0.974905	1.1355
	Exp2	0.954842	0.268563	0.670511		Nakdong vs. MoHTR2-OX-1			0.7263	0.610091	0.842513		3.33861e-06			Exp2	20.55	23.8	22.63	3.25	2.08	0.0666667	-0.0633333	0.954842	1.04488
	Exp3	1.07425	0.243726	0.625609		Nakdong vs. MoHTR2-OX-2			0.3679	0.251649	0.484071		0.000168446			Exp3	20.16	23.24	22.55	3.08	2.39	-0.103333	0.246667	1.07425	0.842842
															MoHTR2-OX-1	Exp1	20.6	25.46	24.03	4.86	3.43	1.67667	1.28667	0.312805	0.409897
	Mean	1.00133	0.275031	0.633473												Exp2	20.84	25.92	23.81	5.08	2.97	1.89667	0.826667	0.268563	0.56383
	STD	0.0639421	0.0349904	0.0337996												Exp3	21.24	26.46	24	5.22	2.76	2.03667	0.616667	0.243726	0.652176
															MoHTR2-OX-2	Exp1	20.25	24.16	23.81	3.91	3.56	0.726667	1.41667	0.604299	0.374577
		OsWRKY45														Exp2	20.9	24.66	23.54	3.76	2.64	0.576667	0.496667	0.670511	0.708742
		Nakdong	MoHTR2-OX-1	MoHTR2-OX-2					One-way ANOVA with Tukey’s HSD test							Exp3	20.96	24.82	23.63	3.86	2.67	0.676667	0.526667	0.625609	0.694157
Fold change	Exp1	1.1355	0.409897	0.374577					diff	lwr	upr		P-value (two-sided)
	Exp2	1.04488	0.56383	0.708742		Nakdong vs. MoHTR2-OX-1			0.4658	0.0745794	0.856967		0.024826
	Exp3	0.842842	0.652176	0.694157		Nakdong vs. MoHTR2-OX-2			0.4152	0.0240553	0.806443		0.0397133
	Mean	1.00774	0.541968	0.592492
	STD	0.149824	0.12261	0.188861

## Sheet: Fig. 5b
Figure 5b
Significant differences between each group were evaluated by one-way ANOVA with Tukey’s HSD test.
Experiment 1
	Wild type	ΔMohtr1	Mohtr1c	ΔMohtr2	Mohtr2c
Mean	4.6	2.5	4.2	2.2	4.6
STD	0.516398	0.527046	0.788811	0.788811	0.516398
			One-way ANOVA with Tukey’s HSD test
			diff	lwr	upr	P-value (two-sided)
Wild type vs. ΔMohtr1			2.1	1.28523	2.91477	3.33276e-08
Wild type vs. ΔMohtr2			2.4	1.58523	3.21477	9.95149e-10
ΔMohtr1 vs. Mohtr1c			-1.7	-2.51477	-0.885231	3.86246e-06
ΔMohtr2 vs. Mohtr2c			-2.4	-3.21477	-1.58523	9.95149e-10
Experiment 2
	Wild type	ΔMohtr1	Mohtr1c	ΔMohtr2	Mohtr2c
Mean	3.5	1.5	4.5	1.25	3.5
STD	0.57735	0.57735	0.57735	0.5	1
			One-way ANOVA with Tukey’s HSD test
			diff	lwr	upr	P-value (two-sided)
Wild type vs. ΔMohtr1			2	0.535269	3.46473	0.00571995
Wild type vs. ΔMohtr2			2.25	0.785269	3.71473	0.00207223
ΔMohtr1 vs. Mohtr1c			-3	-4.46473	-1.53527	0.000114777
ΔMohtr2 vs. Mohtr2c			-2.25	-3.71473	-0.785269	0.00207223
Experiment 3
	Wild type	ΔMohtr1	Mohtr1c	ΔMohtr2	Mohtr2c
Mean	3.42857	1.85714	3.71429	1.28571	4
STD	0.786796	0.690066	0.48795	0.48795	0.57735
			One-way ANOVA with Tukey’s HSD test
			diff	lwr	upr	P-value (two-sided)
Wild type vs. ΔMohtr1			1.5714	0.614476	2.52838	0.000409737
Wild type vs. ΔMohtr2			2.1429	1.1859	3.09981	3.35222e-06
ΔMohtr1 vs. Mohtr1c			-1.8571	-2.8141	-0.90019	3.68183e-05
ΔMohtr2 vs. Mohtr2c			-2.7143	-3.67124	-1.75733	3.38351e-08
Raw data
Experiment 1
KJ201	5	ΔMohtr1	2	Mohtr1c	4	ΔMohtr2	2	Mohtr2c	4
KJ201	5	ΔMohtr1	2	Mohtr1c	5	ΔMohtr2	3	Mohtr2c	5
KJ201	4	ΔMohtr1	3	Mohtr1c	3	ΔMohtr2	2	Mohtr2c	5
KJ201	5	ΔMohtr1	3	Mohtr1c	5	ΔMohtr2	1	Mohtr2c	4
KJ201	4	ΔMohtr1	2	Mohtr1c	4	ΔMohtr2	3	Mohtr2c	5
KJ201	5	ΔMohtr1	2	Mohtr1c	5	ΔMohtr2	2	Mohtr2c	5
KJ201	5	ΔMohtr1	3	Mohtr1c	3	ΔMohtr2	3	Mohtr2c	4
KJ201	4	ΔMohtr1	3	Mohtr1c	5	ΔMohtr2	2	Mohtr2c	5
KJ201	5	ΔMohtr1	2	Mohtr1c	4	ΔMohtr2	1	Mohtr2c	5
KJ201	4	ΔMohtr1	3	Mohtr1c	4	ΔMohtr2	3	Mohtr2c	4
Experiment 2
KJ201	3	ΔMohtr1	1	Mohtr1c	4	Δmohtr2	1	Mohtr2c	4
KJ201	4	ΔMohtr1	1	Mohtr1c	4	Δmohtr2	2	Mohtr2c	2
KJ201	4	ΔMohtr1	2	Mohtr1c	5	Δmohtr2	1	Mohtr2c	4
KJ201	3	ΔMohtr1	2	Mohtr1c	5	Δmohtr2	1	Mohtr2c	4
Experiment 3
KJ201	3	ΔMohtr1	2	Mohtr1c	4	Δmohtr2	1	Mohtr2c	4
KJ201	3	ΔMohtr1	2	Mohtr1c	4	Δmohtr2	1	Mohtr2c	3
KJ201	3	ΔMohtr1	3	Mohtr1c	4	Δmohtr2	1	Mohtr2c	4
KJ201	3	ΔMohtr1	1	Mohtr1c	4	Δmohtr2	2	Mohtr2c	4
KJ201	4	ΔMohtr1	1	Mohtr1c	3	Δmohtr2	1	Mohtr2c	5
KJ201	3	ΔMohtr1	2	Mohtr1c	3	Δmohtr2	1	Mohtr2c	4
KJ201	5	ΔMohtr1	2	Mohtr1c	4	Δmohtr2	2	Mohtr2c	4

## Sheet: Fig. 6
Figure 6a
Significant differences between each group were evaluated by one-way ANOVA (in randomized block design) with Tukey’s HSD test.
Experiment 1
Raw data	Nakdong	MoHTR1-OX	MoHTR2-OX		% conversion	Nakdong	MoHTR1-OX	MoHTR2-OX				One-way ANOVA with Tukey’s HSD test
Type 1	90	75	58		Type 1	49.7238	40.9836	26.6055				diff	lwr	upr	P-value (two-sided)
Type 2	84	73	110		Type 2	46.4088	39.8907	50.4587		Type 1	Nakdong vs. MoHTR1-OX	16.67	6.33269	27.0006	0.00995971
Type 3	7	33	48		Type 3	3.8674	18.0328	22.0183			Nakdong vs. MoHTR2-OX	28.67	18.3327	39.0006	0.00130634
Type 4	0	2	2		Type 4	0	1.0929	0.917431		Type 2	Nakdong vs. MoHTR1-OX	2.52185	-30.653	35.6967	0.960737
											Nakdong vs. MoHTR2-OX	8.5907	-24.5841	41.7655	0.656393
Experiment 2										Type 3	Nakdong vs. MoHTR1-OX	-18.1255	-41.8141	5.56315	0.108562
Raw data	Nakdong	MoHTR1-OX	MoHTR2-OX		% conversion	Nakdong	MoHTR1-OX	MoHTR2-OX			Nakdong vs. MoHTR2-OX	-30.12	-53.8045	-6.42716	0.0229031
Type 1	51	25	7		Type 1	45.9459	23.8095	12.5		Type 4	Nakdong vs. MoHTR1-OX	-0.999219	-6.14582	4.14738	0.78064
Type 2	57	53	12		Type 2	51.3514	50.4762	21.4286			Nakdong vs. MoHTR2-OX	-1.86831	-7.01491	3.27829	0.469257
Type 3	3	25	28		Type 3	2.7027	23.8095	50
Type 4	0	2	9		Type 4	0	1.90476	16.0714
Experiment 3
Raw data	Nakdong	MoHTR1-OX	MoHTR2-OX		% conversion	Nakdong	MoHTR1-OX	MoHTR2-OX
Type 1	62	32	26		Type 1	50	31.068	20.3125
Type 2	58	48	60		Type 2	46.7742	46.6019	46.875
Type 3	4	23	36		Type 3	3.22581	22.3301	28.125
Type 4	0	0	6		Type 4	0	0	4.6875
Figure 6b
Significant differences between each group were evaluated by one-way ANOVA with Tukey’s HSD test.
Experiment 1
	Nakdong	MoHTR1-OX	MoHTR2-OX
Mean (mm)	48.6429	90.1429	104.429
STD	8.41979	13.4341	8.54122
			One-way ANOVA with Tukey’s HSD test
			diff	lwr	upr	P-value (two-sided)
Nakdong vs. MoHTR1-OX			-41.5	-55.6841	-27.3159	1.86466e-06
Nakdong vs. MoHTR2-OX			-55.7857	-69.9698	-41.6016	2.97874e-08
Experiment 2
	Nakdong	MoHTR1-OX	MoHTR2-OX
Mean (mm)	32	67.25	112.5
STD	10.2307	10.8743	10.8474
			One-way ANOVA with Tukey’s HSD test
			diff	lwr	upr	P-value (two-sided)
Nakdong vs. MoHTR1-OX			-35.25	-56.2855	-14.2145	0.00296818
Nakdong vs. MoHTR2-OX			-80.5	-101.535	-59.4645	5.52225e-06
Experiment 3
	Nakdong	MoHTR1-OX	MoHTR2-OX
Mean (mm)	33	70.25	114.25
STD	9.12871	9.53502	11.7863
			One-way ANOVA with Tukey’s HSD test
			diff	lwr	upr	P-value (two-sided)
Nakdong vs. MoHTR1-OX			-37.25	-57.421	-17.079	0.00155158
Nakdong vs. MoHTR2-OX			-81.25	-101.421	-61.079	3.59452e-06
Raw data
Experiment 1
Nakdong	43	MoHTR1-OX	96	MoHTR2-OX	116
Nakdong	52	MoHTR1-OX	105	MoHTR2-OX	97
Nakdong	60	MoHTR1-OX	70	MoHTR2-OX	114
Nakdong	54.5	MoHTR1-OX	90	MoHTR2-OX	107
Nakdong	44	MoHTR1-OX	105	MoHTR2-OX	93
Nakdong	52	MoHTR1-OX	76	MoHTR2-OX	100
Nakdong	35	MoHTR1-OX	89	MoHTR2-OX	104
Experiment 2
Nakdong	18	MoHTR1-OX	82	MoHTR2-OX	118
Nakdong	31	MoHTR1-OX	67	MoHTR2-OX	125
Nakdong	38	MoHTR1-OX	64	MoHTR2-OX	102
Nakdong	41	MoHTR1-OX	56	MoHTR2-OX	105
Experiment 3
Nakdong	25	MoHTR1-OX	68	MoHTR2-OX	110
Nakdong	46	MoHTR1-OX	75	MoHTR2-OX	102
Nakdong	29	MoHTR1-OX	58	MoHTR2-OX	130
Nakdong	32	MoHTR1-OX	80	MoHTR2-OX	115
Figure 6c
Kolmogorov-Smirnov tests were conducted to assess the normality. Significant differences between each group were evaluated by Kruskal-Wallis test with pairwise comparison.
Experiment 1
Kolmogorov-Smirnov test for normality
	df	P-value
Nakdong	349	6.26416e-14
MoHTR1-OX	143	7.17263e-06
MoHTR2-OX	95	0.2
Kruskal-Wallis test with pairwise comparison
			P-value
Nakdong vs. MoHTR1-OX			0
Nakdong vs. MoHTR2-OX			0.001
Experiment 2
Kolmogorov-Smirnov test for normality
	df	P-value
Nakdong	103	0.2
MoHTR1-OX	117	0.0214725
MoHTR2-OX	164	8.01093e-05
Kruskal-Wallis test with pairwise comparison
			P-value
Nakdong vs. MoHTR1-OX			0
Nakdong vs. MoHTR2-OX			0
Experiment 3
Kolmogorov-Smirnov test for normality
	df	P-value
Nakdong	145	0.00798766
MoHTR1-OX	123	0.00643613
MoHTR2-OX	114	0.0051494
Kruskal-Wallis test with pairwise comparison
			P-value
Nakdong vs. MoHTR1-OX			0
Nakdong vs. MoHTR2-OX			0
Raw data
Experiment 1			Experiment 2			Experiment 3
Rice line	lesion size (mm2)		Rice line	lesion size (mm2)		Rice line	lesion size (mm2)
Nakdong	0.716		Nakdong	1.124		Nakdong	1.088
Nakdong	0.54		Nakdong	1.472		Nakdong	0.316
Nakdong	0.384		Nakdong	1.204		Nakdong	0.868
Nakdong	0.352		Nakdong	0.848		Nakdong	1.124
Nakdong	0.656		Nakdong	0.848		Nakdong	1.044
Nakdong	0.436		Nakdong	0.704		Nakdong	1.472
Nakdong	1.332		Nakdong	1.168		Nakdong	1.184
Nakdong	0.988		Nakdong	1.704		Nakdong	0.536
Nakdong	0.852		Nakdong	1.244		Nakdong	0.948
Nakdong	0.376		Nakdong	0.956		Nakdong	1.624
Nakdong	0.868		Nakdong	1.76		Nakdong	1.644
Nakdong	0.9		Nakdong	0.816		Nakdong	2.336
Nakdong	0.712		Nakdong	0.724		Nakdong	0.304
Nakdong	0.448		Nakdong	0.74		Nakdong	0.412
Nakdong	0.324		Nakdong	1.144		Nakdong	0.5
Nakdong	0.336		Nakdong	0.932		Nakdong	0.984
Nakdong	0.572		Nakdong	0.84		Nakdong	0.896
Nakdong	0.392		Nakdong	1.356		Nakdong	1.02
Nakdong	0.448		Nakdong	1.196		Nakdong	1.588
Nakdong	0.232		Nakdong	1.592		Nakdong	0.416
Nakdong	1.164		Nakdong	1.416		Nakdong	0.416
Nakdong	0.668		Nakdong	1.728		Nakdong	0.588
Nakdong	0.252		Nakdong	1.912		Nakdong	1.036
Nakdong	0.94		Nakdong	2.356		Nakdong	0.888
Nakdong	0.584		Nakdong	1.744		Nakdong	0.484
Nakdong	0.396		Nakdong	2.952		Nakdong	0.54
Nakdong	0.276		Nakdong	1.64		Nakdong	0.452
Nakdong	0.364		Nakdong	1.244		Nakdong	0.616
Nakdong	0.344		Nakdong	2.028		Nakdong	0.192
Nakdong	0.72		Nakdong	0.988		Nakdong	0.368
Nakdong	0.564		Nakdong	1.924		Nakdong	0.584
Nakdong	0.748		Nakdong	1.684		Nakdong	0.7
Nakdong	1.644		Nakdong	1.152		Nakdong	0.536
Nakdong	1.864		Nakdong	1.636		Nakdong	0.624
Nakdong	0.688		Nakdong	1.48		Nakdong	1.048
Nakdong	2.988		Nakdong	1.872		Nakdong	0.772
Nakdong	1.652		Nakdong	2.96		Nakdong	0.92
Nakdong	2		Nakdong	1.9		Nakdong	1.132
Nakdong	1.26		Nakdong	1.596		Nakdong	1.012
Nakdong	0.848		Nakdong	2.06		Nakdong	1.092
Nakdong	1.176		Nakdong	0.816		Nakdong	1.3
Nakdong	1.028		Nakdong	0.668		Nakdong	0.604
Nakdong	0.728		Nakdong	0.616		Nakdong	1.004
Nakdong	0.86		Nakdong	0.436		Nakdong	1.128
Nakdong	0.564		Nakdong	1.416		Nakdong	0.96
Nakdong	1.368		Nakdong	1.06		Nakdong	0.716
Nakdong	0.724		Nakdong	1.412		Nakdong	0.568
Nakdong	0.856		Nakdong	0.996		Nakdong	0.572
Nakdong	0.54		Nakdong	0.724		Nakdong	0.668
Nakdong	0.272		Nakdong	1.996		Nakdong	0.428
Nakdong	0.252		Nakdong	1.924		Nakdong	0.368
Nakdong	0.128		Nakdong	0.792		Nakdong	0.484
Nakdong	0.492		Nakdong	1.804		Nakdong	0.7
Nakdong	0.68		Nakdong	0.472		Nakdong	0.996
Nakdong	0.536		Nakdong	0.7		Nakdong	1.68
Nakdong	0.244		Nakdong	1.576		Nakdong	1.18
Nakdong	0.732		Nakdong	1.26		Nakdong	1.508
Nakdong	1.112		Nakdong	1.016		Nakdong	1.044
Nakdong	0.304		Nakdong	1.612		Nakdong	0.752
Nakdong	1.468		Nakdong	1.1		Nakdong	0.568
Nakdong	0.632		Nakdong	1.188		Nakdong	1.404
Nakdong	1.58		Nakdong	1.788		Nakdong	1
Nakdong	0.52		Nakdong	1.076		Nakdong	1.928
Nakdong	0.884		Nakdong	1.36		Nakdong	1.72
Nakdong	0.756		Nakdong	0.884		Nakdong	0.48
Nakdong	0.584		Nakdong	0.684		Nakdong	1.152
Nakdong	0.324		Nakdong	1.14		Nakdong	1.328
Nakdong	0.476		Nakdong	1.944		Nakdong	1.784
Nakdong	0.54		Nakdong	1.352		Nakdong	1.516
Nakdong	0.492		Nakdong	1.548		Nakdong	1.088
Nakdong	0.716		Nakdong	1.492		Nakdong	1.56
Nakdong	1.108		Nakdong	0.844		Nakdong	1.356
Nakdong	1.74		Nakdong	1.328		Nakdong	1.176
Nakdong	1.304		Nakdong	1.808		Nakdong	0.672
Nakdong	1.44		Nakdong	1.292		Nakdong	1.628
Nakdong	1.38		Nakdong	1.784		Nakdong	0.352
Nakdong	2.808		Nakdong	0.844		Nakdong	0.528
Nakdong	1.708		Nakdong	1.608		Nakdong	0.628
Nakdong	1.644		Nakdong	1.28		Nakdong	0.952
Nakdong	1.812		Nakdong	0.444		Nakdong	0.584
Nakdong	1.292		Nakdong	1.528		Nakdong	0.7
Nakdong	1.088		Nakdong	2.192		Nakdong	0.688
Nakdong	0.644		Nakdong	1.004		Nakdong	0.412
Nakdong	0.544		Nakdong	1.172		Nakdong	0.68
Nakdong	0.424		Nakdong	0.48		Nakdong	0.38
Nakdong	0.292		Nakdong	0.812		Nakdong	0.812
Nakdong	0.592		Nakdong	0.82		Nakdong	0.592
Nakdong	0.336		Nakdong	1.068		Nakdong	1.952
Nakdong	0.236		Nakdong	0.824		Nakdong	1.756
Nakdong	0.324		Nakdong	1.668		Nakdong	2.256
Nakdong	0.34		Nakdong	1.404		Nakdong	2.008
Nakdong	0.844		Nakdong	1.368		Nakdong	1.784
Nakdong	1.052		Nakdong	1.308		Nakdong	1.94
Nakdong	2.048		Nakdong	1.384		Nakdong	1.68
Nakdong	1.172		Nakdong	2.428		Nakdong	1.212
Nakdong	0.728		Nakdong	2.056		Nakdong	1.828
Nakdong	1.432		Nakdong	2.356		Nakdong	0.944
Nakdong	0.724		Nakdong	1.94		Nakdong	1.688
Nakdong	1.176		Nakdong	2.088		Nakdong	1.032
Nakdong	1.424		Nakdong	0.932		Nakdong	1.176
Nakdong	1.148		Nakdong	1.544		Nakdong	0.82
Nakdong	1.136		Nakdong	1.796		Nakdong	0.696
Nakdong	0.844		Nakdong	1.568		Nakdong	1.984
Nakdong	0.648		MoHTR1-OX	0.364		Nakdong	1.088
Nakdong	0.776		MoHTR1-OX	0.56		Nakdong	0.44
Nakdong	1.272		MoHTR1-OX	0.676		Nakdong	0.864
Nakdong	0.74		MoHTR1-OX	1.58		Nakdong	0.712
Nakdong	0.488		MoHTR1-OX	0.616		Nakdong	1.792
Nakdong	0.84		MoHTR1-OX	0.584		Nakdong	0.732
Nakdong	1.744		MoHTR1-OX	0.5		Nakdong	0.8
Nakdong	1.704		MoHTR1-OX	0.328		Nakdong	0.6
Nakdong	1.484		MoHTR1-OX	0.196		Nakdong	0.472
Nakdong	0.948		MoHTR1-OX	0.6		Nakdong	0.684
Nakdong	1.068		MoHTR1-OX	0.468		Nakdong	0.456
Nakdong	0.956		MoHTR1-OX	0.32		Nakdong	0.928
Nakdong	0.576		MoHTR1-OX	0.54		Nakdong	0.708
Nakdong	1.588		MoHTR1-OX	0.944		Nakdong	1.244
Nakdong	0.392		MoHTR1-OX	0.608		Nakdong	0.628
Nakdong	0.476		MoHTR1-OX	0.52		Nakdong	1.136
Nakdong	3.6		MoHTR1-OX	0.82		Nakdong	0.812
Nakdong	0.4		MoHTR1-OX	0.116		Nakdong	1.236
Nakdong	2.152		MoHTR1-OX	0.22		Nakdong	1.588
Nakdong	1.424		MoHTR1-OX	0.296		Nakdong	0.744
Nakdong	1.148		MoHTR1-OX	0.256		Nakdong	0.92
Nakdong	0.856		MoHTR1-OX	0.192		Nakdong	0.852
Nakdong	0.392		MoHTR1-OX	0.216		Nakdong	0.748
Nakdong	1.192		MoHTR1-OX	0.544		Nakdong	0.98
Nakdong	0.516		MoHTR1-OX	0.496		Nakdong	0.904
Nakdong	0.316		MoHTR1-OX	0.396		Nakdong	0.404
Nakdong	1.548		MoHTR1-OX	0.524		Nakdong	0.528
Nakdong	0.704		MoHTR1-OX	0.408		Nakdong	0.772
Nakdong	0.564		MoHTR1-OX	0.564		Nakdong	1.124
Nakdong	0.784		MoHTR1-OX	0.62		Nakdong	0.564
Nakdong	0.968		MoHTR1-OX	0.732		Nakdong	0.736
Nakdong	0.276		MoHTR1-OX	0.784		Nakdong	0.816
Nakdong	0.248		MoHTR1-OX	0.284		Nakdong	1.076
Nakdong	0.392		MoHTR1-OX	1.044		Nakdong	1.328
Nakdong	1.448		MoHTR1-OX	0.688		Nakdong	1.492
Nakdong	1.148		MoHTR1-OX	0.704		Nakdong	1.192
Nakdong	0.416		MoHTR1-OX	0.664		Nakdong	1.24
Nakdong	0.872		MoHTR1-OX	0.628		Nakdong	0.9
Nakdong	0.544		MoHTR1-OX	0.724		Nakdong	1.892
Nakdong	0.992		MoHTR1-OX	0.708		Nakdong	1.528
Nakdong	0.864		MoHTR1-OX	0.796		Nakdong	1.04
Nakdong	0.484		MoHTR1-OX	0.48		Nakdong	0.644
Nakdong	0.616		MoHTR1-OX	0.304		MoHTR1-OX	0.42
Nakdong	0.808		MoHTR1-OX	0.376		MoHTR1-OX	0.464
Nakdong	0.596		MoHTR1-OX	0.556		MoHTR1-OX	0.284
Nakdong	0.824		MoHTR1-OX	0.328		MoHTR1-OX	0.54
Nakdong	1.688		MoHTR1-OX	0.464		MoHTR1-OX	0.28
Nakdong	0.88		MoHTR1-OX	0.14		MoHTR1-OX	0.144
Nakdong	0.636		MoHTR1-OX	0.392		MoHTR1-OX	0.292
Nakdong	1.332		MoHTR1-OX	0.988		MoHTR1-OX	0.3
Nakdong	1.328		MoHTR1-OX	0.264		MoHTR1-OX	0.364
Nakdong	0.744		MoHTR1-OX	0.392		MoHTR1-OX	0.336
Nakdong	0.688		MoHTR1-OX	0.3		MoHTR1-OX	0.2
Nakdong	0.792		MoHTR1-OX	0.392		MoHTR1-OX	0.484
Nakdong	0.964		MoHTR1-OX	0.436		MoHTR1-OX	0.748
Nakdong	0.932		MoHTR1-OX	0.54		MoHTR1-OX	0.412
Nakdong	1.124		MoHTR1-OX	0.556		MoHTR1-OX	0.524
Nakdong	1.128		MoHTR1-OX	0.484		MoHTR1-OX	1.012
Nakdong	0.808		MoHTR1-OX	0.52		MoHTR1-OX	0.936
Nakdong	1.3		MoHTR1-OX	0.472		MoHTR1-OX	0.64
Nakdong	0.596		MoHTR1-OX	0.7		MoHTR1-OX	0.696
Nakdong	1.744		MoHTR1-OX	1.004		MoHTR1-OX	0.216
Nakdong	0.732		MoHTR1-OX	0.916		MoHTR1-OX	0.396
Nakdong	0.44		MoHTR1-OX	0.728		MoHTR1-OX	0.388
Nakdong	1.332		MoHTR1-OX	0.684		MoHTR1-OX	0.572
Nakdong	0.724		MoHTR1-OX	0.652		MoHTR1-OX	0.324
Nakdong	0.408		MoHTR1-OX	0.588		MoHTR1-OX	0.256
Nakdong	0.428		MoHTR1-OX	0.548		MoHTR1-OX	0.216
Nakdong	0.992		MoHTR1-OX	0.772		MoHTR1-OX	0.172
Nakdong	0.936		MoHTR1-OX	0.844		MoHTR1-OX	0.38
Nakdong	0.604		MoHTR1-OX	0.628		MoHTR1-OX	0.284
Nakdong	1.476		MoHTR1-OX	0.648		MoHTR1-OX	0.472
Nakdong	0.964		MoHTR1-OX	0.604		MoHTR1-OX	0.312
Nakdong	0.78		MoHTR1-OX	0.772		MoHTR1-OX	0.196
Nakdong	0.756		MoHTR1-OX	0.856		MoHTR1-OX	0.548
Nakdong	0.748		MoHTR1-OX	0.228		MoHTR1-OX	0.192
Nakdong	0.668		MoHTR1-OX	0.184		MoHTR1-OX	0.556
Nakdong	0.328		MoHTR1-OX	0.392		MoHTR1-OX	0.716
Nakdong	0.816		MoHTR1-OX	0.4		MoHTR1-OX	0.608
Nakdong	1.208		MoHTR1-OX	0.412		MoHTR1-OX	0.948
Nakdong	0.812		MoHTR1-OX	0.624		MoHTR1-OX	0.676
Nakdong	0.472		MoHTR1-OX	0.54		MoHTR1-OX	0.192
Nakdong	0.732		MoHTR1-OX	0.628		MoHTR1-OX	0.628
Nakdong	1.236		MoHTR1-OX	0.836		MoHTR1-OX	0.544
Nakdong	0.864		MoHTR1-OX	0.64		MoHTR1-OX	0.28
Nakdong	0.808		MoHTR1-OX	1.092		MoHTR1-OX	0.684
Nakdong	0.892		MoHTR1-OX	1.216		MoHTR1-OX	0.772
Nakdong	0.864		MoHTR1-OX	0.6		MoHTR1-OX	0.808
Nakdong	0.964		MoHTR1-OX	1.028		MoHTR1-OX	0.304
Nakdong	0.804		MoHTR1-OX	0.224		MoHTR1-OX	0.388
Nakdong	0.548		MoHTR1-OX	0.452		MoHTR1-OX	0.832
Nakdong	0.888		MoHTR1-OX	0.864		MoHTR1-OX	0.54
Nakdong	0.688		MoHTR1-OX	1.028		MoHTR1-OX	0.536
Nakdong	1.06		MoHTR1-OX	0.368		MoHTR1-OX	0.756
Nakdong	0.724		MoHTR1-OX	0.412		MoHTR1-OX	0.312
Nakdong	0.792		MoHTR1-OX	0.36		MoHTR1-OX	0.412
Nakdong	0.66		MoHTR1-OX	0.312		MoHTR1-OX	0.372
Nakdong	0.552		MoHTR1-OX	0.256		MoHTR1-OX	0.944
Nakdong	1.596		MoHTR1-OX	0.244		MoHTR1-OX	1.588
Nakdong	0.908		MoHTR1-OX	0.136		MoHTR1-OX	0.564
Nakdong	0.724		MoHTR1-OX	0.276		MoHTR1-OX	0.848
Nakdong	1.524		MoHTR1-OX	0.54		MoHTR1-OX	0.5
Nakdong	1.168		MoHTR1-OX	0.332		MoHTR1-OX	0.536
Nakdong	0.848		MoHTR1-OX	0.288		MoHTR1-OX	0.616
Nakdong	0.784		MoHTR1-OX	0.364		MoHTR1-OX	0.86
Nakdong	1.16		MoHTR1-OX	0.596		MoHTR1-OX	0.564
Nakdong	0.588		MoHTR1-OX	1		MoHTR1-OX	0.78
Nakdong	0.536		MoHTR1-OX	0.648		MoHTR1-OX	0.776
Nakdong	0.552		MoHTR1-OX	0.236		MoHTR1-OX	0.928
Nakdong	0.544		MoHTR1-OX	0.336		MoHTR1-OX	0.64
Nakdong	0.532		MoHTR1-OX	0.32		MoHTR1-OX	0.352
Nakdong	0.776		MoHTR1-OX	0.352		MoHTR1-OX	0.436
Nakdong	0.584		MoHTR1-OX	0.264		MoHTR1-OX	0.224
Nakdong	0.708		MoHTR1-OX	0.328		MoHTR1-OX	0.192
Nakdong	2.152		MoHTR1-OX	0.288		MoHTR1-OX	0.612
Nakdong	1.552		MoHTR1-OX	0.192		MoHTR1-OX	0.472
Nakdong	1.928		MoHTR1-OX	0.3		MoHTR1-OX	0.692
Nakdong	1.004		MoHTR2-OX	0.668		MoHTR1-OX	0.728
Nakdong	1.744		MoHTR2-OX	0.856		MoHTR1-OX	0.372
Nakdong	1.544		MoHTR2-OX	0.756		MoHTR1-OX	0.436
Nakdong	0.812		MoHTR2-OX	0.676		MoHTR1-OX	0.288
Nakdong	0.504		MoHTR2-OX	0.62		MoHTR1-OX	0.404
Nakdong	1.78		MoHTR2-OX	0.52		MoHTR1-OX	0.508
Nakdong	1.096		MoHTR2-OX	0.804		MoHTR1-OX	0.52
Nakdong	0.756		MoHTR2-OX	0.492		MoHTR1-OX	0.232
Nakdong	0.416		MoHTR2-OX	0.748		MoHTR1-OX	0.516
Nakdong	0.552		MoHTR2-OX	0.792		MoHTR1-OX	0.548
Nakdong	0.828		MoHTR2-OX	0.456		MoHTR1-OX	0.376
Nakdong	1.6		MoHTR2-OX	0.696		MoHTR1-OX	0.376
Nakdong	0.764		MoHTR2-OX	0.568		MoHTR1-OX	0.264
Nakdong	0.992		MoHTR2-OX	0.816		MoHTR1-OX	0.22
Nakdong	0.664		MoHTR2-OX	0.476		MoHTR1-OX	0.236
Nakdong	1.008		MoHTR2-OX	0.532		MoHTR1-OX	0.332
Nakdong	0.66		MoHTR2-OX	0.316		MoHTR1-OX	0.664
Nakdong	1.044		MoHTR2-OX	0.532		MoHTR1-OX	0.296
Nakdong	1.344		MoHTR2-OX	0.28		MoHTR1-OX	0.512
Nakdong	2.176		MoHTR2-OX	0.368		MoHTR1-OX	0.264
Nakdong	0.844		MoHTR2-OX	0.332		MoHTR1-OX	0.172
Nakdong	1.712		MoHTR2-OX	0.396		MoHTR1-OX	0.348
Nakdong	1.884		MoHTR2-OX	0.568		MoHTR1-OX	0.676
Nakdong	3.268		MoHTR2-OX	0.536		MoHTR1-OX	0.188
Nakdong	0.98		MoHTR2-OX	0.7		MoHTR1-OX	0.844
Nakdong	1.656		MoHTR2-OX	0.74		MoHTR1-OX	0.6
Nakdong	0.872		MoHTR2-OX	0.948		MoHTR1-OX	0.412
Nakdong	0.64		MoHTR2-OX	0.436		MoHTR1-OX	1.428
Nakdong	0.816		MoHTR2-OX	0.868		MoHTR1-OX	0.744
Nakdong	0.392		MoHTR2-OX	0.664		MoHTR1-OX	0.5
Nakdong	0.744		MoHTR2-OX	1.268		MoHTR1-OX	0.408
Nakdong	0.344		MoHTR2-OX	0.964		MoHTR1-OX	0.388
Nakdong	0.464		MoHTR2-OX	0.972		MoHTR1-OX	0.612
Nakdong	0.456		MoHTR2-OX	1.524		MoHTR1-OX	0.576
Nakdong	0.936		MoHTR2-OX	1.304		MoHTR1-OX	0.616
Nakdong	1.584		MoHTR2-OX	1.056		MoHTR1-OX	0.16
Nakdong	0.8		MoHTR2-OX	1.044		MoHTR1-OX	0.436
Nakdong	1.092		MoHTR2-OX	1.192		MoHTR1-OX	1.368
Nakdong	1.06		MoHTR2-OX	0.936		MoHTR1-OX	0.704
Nakdong	0.576		MoHTR2-OX	0.916		MoHTR1-OX	1.196
Nakdong	0.532		MoHTR2-OX	1.448		MoHTR1-OX	0.268
Nakdong	0.668		MoHTR2-OX	0.572		MoHTR1-OX	0.22
Nakdong	0.7		MoHTR2-OX	0.68		MoHTR1-OX	0.428
Nakdong	0.44		MoHTR2-OX	0.772		MoHTR1-OX	0.124
Nakdong	1.308		MoHTR2-OX	0.544		MoHTR1-OX	0.228
Nakdong	0.608		MoHTR2-OX	0.988		MoHTR1-OX	0.216
Nakdong	1.212		MoHTR2-OX	0.508		MoHTR1-OX	0.416
Nakdong	0.768		MoHTR2-OX	0.78		MoHTR1-OX	0.548
Nakdong	1.204		MoHTR2-OX	0.876		MoHTR2-OX	0.88
Nakdong	0.772		MoHTR2-OX	0.628		MoHTR2-OX	1.048
Nakdong	0.468		MoHTR2-OX	0.444		MoHTR2-OX	0.436
Nakdong	0.468		MoHTR2-OX	0.872		MoHTR2-OX	0.396
Nakdong	0.86		MoHTR2-OX	0.48		MoHTR2-OX	1.112
Nakdong	0.944		MoHTR2-OX	0.908		MoHTR2-OX	0.688
Nakdong	0.408		MoHTR2-OX	0.5		MoHTR2-OX	0.72
Nakdong	1.036		MoHTR2-OX	0.8		MoHTR2-OX	0.956
Nakdong	0.98		MoHTR2-OX	0.82		MoHTR2-OX	1.536
Nakdong	1.16		MoHTR2-OX	0.748		MoHTR2-OX	0.956
Nakdong	1.524		MoHTR2-OX	0.96		MoHTR2-OX	0.68
Nakdong	2.092		MoHTR2-OX	0.616		MoHTR2-OX	0.544
Nakdong	1.7		MoHTR2-OX	0.488		MoHTR2-OX	0.724
Nakdong	0.424		MoHTR2-OX	0.716		MoHTR2-OX	0.508
Nakdong	0.708		MoHTR2-OX	0.836		MoHTR2-OX	0.664
Nakdong	0.732		MoHTR2-OX	0.636		MoHTR2-OX	0.86
Nakdong	1.596		MoHTR2-OX	1.268		MoHTR2-OX	0.856
Nakdong	1.8		MoHTR2-OX	1.016		MoHTR2-OX	0.268
Nakdong	1.652		MoHTR2-OX	0.448		MoHTR2-OX	0.58
Nakdong	0.78		MoHTR2-OX	0.42		MoHTR2-OX	0.716
Nakdong	0.628		MoHTR2-OX	0.792		MoHTR2-OX	0.82
Nakdong	1.596		MoHTR2-OX	0.984		MoHTR2-OX	0.776
Nakdong	0.408		MoHTR2-OX	0.932		MoHTR2-OX	0.404
Nakdong	0.248		MoHTR2-OX	0.684		MoHTR2-OX	0.324
Nakdong	2.2		MoHTR2-OX	0.84		MoHTR2-OX	0.376
Nakdong	0.796		MoHTR2-OX	0.84		MoHTR2-OX	0.312
Nakdong	1.472		MoHTR2-OX	0.716		MoHTR2-OX	0.364
Nakdong	0.628		MoHTR2-OX	1.548		MoHTR2-OX	0.62
Nakdong	0.28		MoHTR2-OX	1.052		MoHTR2-OX	0.588
Nakdong	0.756		MoHTR2-OX	1.396		MoHTR2-OX	0.544
Nakdong	0.444		MoHTR2-OX	0.356		MoHTR2-OX	0.464
Nakdong	0.972		MoHTR2-OX	0.512		MoHTR2-OX	0.832
Nakdong	2.152		MoHTR2-OX	0.428		MoHTR2-OX	0.408
Nakdong	1.484		MoHTR2-OX	0.8		MoHTR2-OX	0.376
Nakdong	1.332		MoHTR2-OX	0.36		MoHTR2-OX	0.604
Nakdong	1.38		MoHTR2-OX	0.38		MoHTR2-OX	0.272
Nakdong	1.872		MoHTR2-OX	0.344		MoHTR2-OX	0.544
Nakdong	1.632		MoHTR2-OX	0.6		MoHTR2-OX	0.54
Nakdong	1.392		MoHTR2-OX	0.344		MoHTR2-OX	0.64
Nakdong	0.38		MoHTR2-OX	0.64		MoHTR2-OX	0.34
Nakdong	0.552		MoHTR2-OX	0.428		MoHTR2-OX	0.304
Nakdong	2.572		MoHTR2-OX	0.456		MoHTR2-OX	0.364
Nakdong	1.292		MoHTR2-OX	0.7		MoHTR2-OX	0.412
Nakdong	0.836		MoHTR2-OX	0.404		MoHTR2-OX	0.376
Nakdong	1.608		MoHTR2-OX	0.492		MoHTR2-OX	0.556
Nakdong	2.992		MoHTR2-OX	0.836		MoHTR2-OX	0.34
Nakdong	0.932		MoHTR2-OX	0.48		MoHTR2-OX	0.768
Nakdong	0.872		MoHTR2-OX	0.944		MoHTR2-OX	0.628
Nakdong	0.848		MoHTR2-OX	0.544		MoHTR2-OX	0.788
Nakdong	0.884		MoHTR2-OX	0.644		MoHTR2-OX	0.468
Nakdong	1.116		MoHTR2-OX	0.672		MoHTR2-OX	1.06
Nakdong	0.948		MoHTR2-OX	0.572		MoHTR2-OX	1.008
Nakdong	0.992		MoHTR2-OX	0.74		MoHTR2-OX	1.004
Nakdong	0.484		MoHTR2-OX	1.24		MoHTR2-OX	0.748
Nakdong	1.492		MoHTR2-OX	0.832		MoHTR2-OX	0.348
Nakdong	0.9		MoHTR2-OX	0.5		MoHTR2-OX	0.448
Nakdong	0.988		MoHTR2-OX	0.492		MoHTR2-OX	0.504
Nakdong	1.264		MoHTR2-OX	0.444		MoHTR2-OX	0.68
Nakdong	0.824		MoHTR2-OX	0.452		MoHTR2-OX	0.552
Nakdong	0.6		MoHTR2-OX	0.304		MoHTR2-OX	0.992
Nakdong	0.776		MoHTR2-OX	0.604		MoHTR2-OX	0.6
Nakdong	0.808		MoHTR2-OX	0.552		MoHTR2-OX	0.664
Nakdong	0.792		MoHTR2-OX	0.416		MoHTR2-OX	0.288
Nakdong	0.548		MoHTR2-OX	0.3		MoHTR2-OX	0.284
Nakdong	0.796		MoHTR2-OX	0.484		MoHTR2-OX	0.956
Nakdong	2.088		MoHTR2-OX	0.5		MoHTR2-OX	0.468
Nakdong	2.336		MoHTR2-OX	0.98		MoHTR2-OX	0.544
Nakdong	0.712		MoHTR2-OX	0.992		MoHTR2-OX	1.124
Nakdong	1.828		MoHTR2-OX	1.272		MoHTR2-OX	1.024
Nakdong	1.808		MoHTR2-OX	0.82		MoHTR2-OX	0.808
Nakdong	1.096		MoHTR2-OX	1.672		MoHTR2-OX	0.684
Nakdong	0.904		MoHTR2-OX	0.404		MoHTR2-OX	0.572
Nakdong	1.212		MoHTR2-OX	0.664		MoHTR2-OX	1.444
Nakdong	1.104		MoHTR2-OX	0.388		MoHTR2-OX	0.468
Nakdong	0.696		MoHTR2-OX	0.688		MoHTR2-OX	0.664
Nakdong	1.092		MoHTR2-OX	0.992		MoHTR2-OX	0.588
Nakdong	1.08		MoHTR2-OX	4.028		MoHTR2-OX	0.648
Nakdong	1.688		MoHTR2-OX	1.152		MoHTR2-OX	0.38
Nakdong	1.096		MoHTR2-OX	1.048		MoHTR2-OX	0.184
Nakdong	1.632		MoHTR2-OX	1.168		MoHTR2-OX	0.34
Nakdong	1.456		MoHTR2-OX	1.928		MoHTR2-OX	0.524
MoHTR1-OX	0.404		MoHTR2-OX	1.064		MoHTR2-OX	0.452
MoHTR1-OX	0.488		MoHTR2-OX	0.9		MoHTR2-OX	0.912
MoHTR1-OX	1.628		MoHTR2-OX	1.064		MoHTR2-OX	0.46
MoHTR1-OX	1.716		MoHTR2-OX	0.868		MoHTR2-OX	0.572
MoHTR1-OX	1.736		MoHTR2-OX	0.424		MoHTR2-OX	0.616
MoHTR1-OX	0.548		MoHTR2-OX	0.692		MoHTR2-OX	0.56
MoHTR1-OX	0.212		MoHTR2-OX	0.944		MoHTR2-OX	0.244
MoHTR1-OX	0.944		MoHTR2-OX	1.216		MoHTR2-OX	0.384
MoHTR1-OX	0.584		MoHTR2-OX	0.876		MoHTR2-OX	0.572
MoHTR1-OX	1.324		MoHTR2-OX	0.496		MoHTR2-OX	0.332
MoHTR1-OX	1.944		MoHTR2-OX	0.396		MoHTR2-OX	0.488
MoHTR1-OX	0.928		MoHTR2-OX	0.648		MoHTR2-OX	0.432
MoHTR1-OX	0.536		MoHTR2-OX	1.26		MoHTR2-OX	0.604
MoHTR1-OX	0.672		MoHTR2-OX	1.02		MoHTR2-OX	0.168
MoHTR1-OX	0.656		MoHTR2-OX	1.072		MoHTR2-OX	0.304
MoHTR1-OX	0.984		MoHTR2-OX	0.508		MoHTR2-OX	0.364
MoHTR1-OX	1.524		MoHTR2-OX	0.536		MoHTR2-OX	0.228
MoHTR1-OX	1.384		MoHTR2-OX	0.924		MoHTR2-OX	0.264
MoHTR1-OX	1.044		MoHTR2-OX	0.272		MoHTR2-OX	0.42
MoHTR1-OX	0.384		MoHTR2-OX	0.332		MoHTR2-OX	0.576
MoHTR1-OX	0.812		MoHTR2-OX	0.476		MoHTR2-OX	0.712
MoHTR1-OX	0.552		MoHTR2-OX	0.568		MoHTR2-OX	0.476
MoHTR1-OX	0.4		MoHTR2-OX	0.548		MoHTR2-OX	0.448
MoHTR1-OX	0.392		MoHTR2-OX	0.704		MoHTR2-OX	0.532
MoHTR1-OX	0.8		MoHTR2-OX	0.704		MoHTR2-OX	0.56
MoHTR1-OX	0.58		MoHTR2-OX	0.66		MoHTR2-OX	0.364
MoHTR1-OX	0.404		MoHTR2-OX	1		MoHTR2-OX	0.412
MoHTR1-OX	0.796		MoHTR2-OX	1.148		MoHTR2-OX	0.44
MoHTR1-OX	0.624		MoHTR2-OX	1.252		MoHTR2-OX	0.14
MoHTR1-OX	0.468		MoHTR2-OX	1.016		MoHTR2-OX	0.144
MoHTR1-OX	0.404		MoHTR2-OX	1.212		MoHTR2-OX	0.468
MoHTR1-OX	0.6		MoHTR2-OX	0.984		MoHTR2-OX	0.416
MoHTR1-OX	0.444		MoHTR2-OX	0.728		MoHTR2-OX	0.32
MoHTR1-OX	0.616		MoHTR2-OX	1.452
MoHTR1-OX	0.488		MoHTR2-OX	1.436
MoHTR1-OX	0.66
MoHTR1-OX	0.964
MoHTR1-OX	0.54
MoHTR1-OX	0.7
MoHTR1-OX	1.016
MoHTR1-OX	0.792
MoHTR1-OX	0.436
MoHTR1-OX	0.788
MoHTR1-OX	0.824
MoHTR1-OX	1.108
MoHTR1-OX	0.272
MoHTR1-OX	0.344
MoHTR1-OX	0.268
MoHTR1-OX	0.46
MoHTR1-OX	0.356
MoHTR1-OX	0.612
MoHTR1-OX	1.516
MoHTR1-OX	0.968
MoHTR1-OX	0.708
MoHTR1-OX	0.74
MoHTR1-OX	1.304
MoHTR1-OX	1.336
MoHTR1-OX	0.4
MoHTR1-OX	1.856
MoHTR1-OX	2.376
MoHTR1-OX	1.644
MoHTR1-OX	1.012
MoHTR1-OX	0.472
MoHTR1-OX	0.532
MoHTR1-OX	0.352
MoHTR1-OX	0.424
MoHTR1-OX	0.552
MoHTR1-OX	0.456
MoHTR1-OX	0.38
MoHTR1-OX	0.612
MoHTR1-OX	0.32
MoHTR1-OX	0.336
MoHTR1-OX	0.644
MoHTR1-OX	0.408
MoHTR1-OX	0.364
MoHTR1-OX	2.052
MoHTR1-OX	1.468
MoHTR1-OX	1.184
MoHTR1-OX	1.508
MoHTR1-OX	0.928
MoHTR1-OX	0.892
MoHTR1-OX	1.844
MoHTR1-OX	0.996
MoHTR1-OX	0.884
MoHTR1-OX	1.08
MoHTR1-OX	1.012
MoHTR1-OX	0.72
MoHTR1-OX	1.252
MoHTR1-OX	0.796
MoHTR1-OX	1.352
MoHTR1-OX	1.276
MoHTR1-OX	1.084
MoHTR1-OX	0.72
MoHTR1-OX	1.04
MoHTR1-OX	1.12
MoHTR1-OX	0.896
MoHTR1-OX	1.22
MoHTR1-OX	0.728
MoHTR1-OX	0.976
MoHTR1-OX	0.868
MoHTR1-OX	0.38
MoHTR1-OX	0.868
MoHTR1-OX	0.7
MoHTR1-OX	0.5
MoHTR1-OX	0.652
MoHTR1-OX	0.536
MoHTR1-OX	0.52
MoHTR1-OX	0.552
MoHTR1-OX	0.572
MoHTR1-OX	0.436
MoHTR1-OX	0.736
MoHTR1-OX	0.604
MoHTR1-OX	0.604
MoHTR1-OX	0.32
MoHTR1-OX	0.468
MoHTR1-OX	1.5
MoHTR1-OX	0.74
MoHTR1-OX	0.772
MoHTR1-OX	1.012
MoHTR1-OX	0.868
MoHTR1-OX	0.956
MoHTR1-OX	0.268
MoHTR1-OX	0.76
MoHTR1-OX	0.52
MoHTR1-OX	0.332
MoHTR1-OX	0.368
MoHTR1-OX	0.904
MoHTR1-OX	0.388
MoHTR1-OX	0.544
MoHTR1-OX	0.4
MoHTR1-OX	0.42
MoHTR1-OX	0.604
MoHTR1-OX	0.256
MoHTR1-OX	0.432
MoHTR1-OX	0.524
MoHTR1-OX	0.52
MoHTR1-OX	0.44
MoHTR1-OX	0.436
MoHTR1-OX	0.436
MoHTR1-OX	0.972
MoHTR1-OX	2.06
MoHTR1-OX	3.056
MoHTR1-OX	0.236
MoHTR2-OX	0.864
MoHTR2-OX	0.864
MoHTR2-OX	0.768
MoHTR2-OX	0.148
MoHTR2-OX	0.808
MoHTR2-OX	0.772
MoHTR2-OX	0.156
MoHTR2-OX	0.204
MoHTR2-OX	0.084
MoHTR2-OX	0.464
MoHTR2-OX	0.44
MoHTR2-OX	0.272
MoHTR2-OX	0.616
MoHTR2-OX	0.5
MoHTR2-OX	0.664
MoHTR2-OX	0.088
MoHTR2-OX	1.032
MoHTR2-OX	0.452
MoHTR2-OX	0.324
MoHTR2-OX	0.36
MoHTR2-OX	0.472
MoHTR2-OX	0.672
MoHTR2-OX	0.748
MoHTR2-OX	0.812
MoHTR2-OX	0.664
MoHTR2-OX	0.588
MoHTR2-OX	0.484
MoHTR2-OX	0.132
MoHTR2-OX	0.68
MoHTR2-OX	0.464
MoHTR2-OX	0.18
MoHTR2-OX	0.168
MoHTR2-OX	0.144
MoHTR2-OX	0.364
MoHTR2-OX	0.376
MoHTR2-OX	0.62
MoHTR2-OX	0.412
MoHTR2-OX	0.564
MoHTR2-OX	0.456
MoHTR2-OX	0.232
MoHTR2-OX	0.168
MoHTR2-OX	0.244
MoHTR2-OX	0.252
MoHTR2-OX	0.204
MoHTR2-OX	0.304
MoHTR2-OX	0.9
MoHTR2-OX	0.776
MoHTR2-OX	0.552
MoHTR2-OX	0.568
MoHTR2-OX	0.624
MoHTR2-OX	0.82
MoHTR2-OX	0.684
MoHTR2-OX	0.28
MoHTR2-OX	0.8
MoHTR2-OX	0.616
MoHTR2-OX	0.94
MoHTR2-OX	1.128
MoHTR2-OX	0.364
MoHTR2-OX	0.196
MoHTR2-OX	0.564
MoHTR2-OX	0.836
MoHTR2-OX	0.62
MoHTR2-OX	0.38
MoHTR2-OX	0.148
MoHTR2-OX	0.432
MoHTR2-OX	0.392
MoHTR2-OX	0.4
MoHTR2-OX	0.508
MoHTR2-OX	0.588
MoHTR2-OX	0.852
MoHTR2-OX	0.532
MoHTR2-OX	0.692
MoHTR2-OX	1.024
MoHTR2-OX	0.436
MoHTR2-OX	0.2
MoHTR2-OX	0.764
MoHTR2-OX	0.816
MoHTR2-OX	0.228
MoHTR2-OX	0.448
MoHTR2-OX	0.448
MoHTR2-OX	1.084
MoHTR2-OX	0.732
MoHTR2-OX	0.964
MoHTR2-OX	0.132
MoHTR2-OX	1.384
MoHTR2-OX	0.652
MoHTR2-OX	0.184
MoHTR2-OX	1.424
MoHTR2-OX	0.588
MoHTR2-OX	0.632
MoHTR2-OX	0.732
MoHTR2-OX	0.532
MoHTR2-OX	0.496
MoHTR2-OX	0.608
MoHTR2-OX	0.428

## Sheet: Suppl Fig. 2
Supplementary Figure 2

## Sheet: Suppl Fig. 3
Supplementary Figure 3

## Sheet: Suppl Fig. 4
Supplementary Figure 4
Normalized LUC activity (luminescence/GUS activity) was compared with mean value of control LUC activity (empty vector transfection).
Significant differences between each group were evaluated by one-way ANOVA with Tukey’s HSD test.
Experiment 1							Raw data
	EV	MoHTR1	MoHTR2					GUS	LUC	LUC/GUS	Relative LUC
Mean	1	0.939735	0.915462				EV	677245	10531	0.0155498	1.06307
STD	0.123878	0.164918	0.251333					1230757	19417	0.0157765	1.07857
								1038492	15331	0.0147628	1.00927
		One-way ANOVA with Tukey’s HSD test						620824	8785	0.0141505	0.967411
		diff	lwr	upr	P-value (two-sided)			1120920	12304	0.0109767	0.750429
EV vs. MoHTR1		0.0602652	-0.195815	0.316346	0.821551			587184	8549	0.0145593	0.995357
EV vs. MoHTR2		0.0845379	-0.171542	0.340618	0.682155			334155	5552	0.016615	1.1359
							MoHTR1	509867	9204	0.0180518	1.23412
								832656	12042	0.0144622	0.988715
								1210355	14631	0.0120882	0.826417
								477126	7297	0.0152937	1.04556
								301912	4006	0.0132688	0.907128
								669958	8105	0.0120978	0.827072
								627139	6872	0.0109577	0.74913
							MoHTR2	404792	8679	0.0214406	1.4658
								778552	8780	0.0112773	0.770983
								630683	7638	0.0121107	0.827955
								567552	7773	0.0136957	0.936313
								398231	5020	0.0126057	0.8618
								889737	9510	0.0106886	0.73073
								509228	6068	0.0119161	0.81465
Experiment 2							Raw data
	EV	MoHTR1	MoHTR2					GUS	LUC	LUC/GUS	Relative LUC
Mean	1	0.837818	0.76959				EV	1114832	2260.4	0.00202757	0.725758
STD	0.272854	0.120999	0.107659					862310	2415.8	0.00280154	1.0028
								356778	1267.3	0.00355207	1.27144
		One-way ANOVA with Tukey’s HSD test					MoHTR1	1205457	2525.7	0.00209522	0.749974
		diff	lwr	upr	P-value (two-sided)			1089682	2970.7	0.00272621	0.975832
EV vs. MoHTR1		0.162182	-0.296763	0.621127	0.556879			617502	1358.8	0.00220048	0.78765
EV vs. MoHTR2		0.23041	-0.228535	0.689355	0.339041		MoHTR2	1195503	2160.1	0.00180685	0.646754
								746826	1699.3	0.00227536	0.814454
								624362	1478.4	0.00236786	0.847562
Experiment 3							Raw data
	EV	MoHTR1	MoHTR2					GUS	LUC	LUC/GUS	Relative LUC
Mean	1	1.12016	1.08255				EV	1138781	483.5	0.000424577	0.985702
STD	0.0876385	0.2262	0.191977					1407510	558	0.000396445	0.92039
								623746	293.9	0.000471185	1.09391
		One-way ANOVA with Tukey’s HSD test					MoHTR1	1395672	568.5	0.000407331	0.945663
		diff	lwr	upr	P-value (two-sided)			1261251	564.5	0.000447571	1.03909
EV vs. MoHTR1		-0.120156	-0.56761	0.327298	0.703177			1151254	682.2	0.000592571	1.37572
EV vs. MoHTR2		-0.0825472	-0.530002	0.364907	0.8424		MoHTR2	1394536	527.5	0.000378262	0.878177
								661961	316.6	0.000478276	1.11037
								803006	435.5	0.000542337	1.2591

## Sheet: Suppl Fig. 5
Supplementary Figure 5a
ΔCt values calculated from [Ct(target)-Ct(OsACT1)] as determined by qRT-PCR.
Relative transcript amount of each gene (ΔΔCt) was compared with mean ΔCt value of KJ201-infected rice.
Fold change was calculated as 2^(-ΔΔCt).
Significant differences between each group were evaluated by one-way ANOVA with Tukey’s HSD test.
		PR1a						Raw data		Ct
		KJ201	ΔMohtr1	ΔMohtr2						ACT	PR1a	PR2	PR3	PR4	PR5	PR10a	POX	PAL	PR1b	NPR1	LOX	JAMYB	JiOsPR10	ACS1	EBP89
Fold change	Exp1	0.981686	1.96337	3.46615				KJ201	Exp1	18.04	20.55	17.42	19.43	20.03	17.03	17.41	16.45	17.17	19.86	23.75	21.23	22.36	19.81	21.72	22.24
	Exp2	1.03049	2.30271	2.20891					Exp2	17.77	20.21	17.55	19.1	20.21	16.82	17.09	17.04	16.74	19.63	23.04	22.2	22.18	19.96	21.16	22.85
	Exp3	0.988514	2.71948	2.57279					Exp3	17.82	20.32	17.22	19.03	20.12	16.82	17.18	17.32	16.83	19.75	23.29	22.17	22.38	20.14	21.35	22.95
								ΔMohtr1	Exp1	18.81	20.32	17.29	19.12	20.09	17.3	15.52	17.87	16.55	18.85	23.79	21.47	22.74	21.5	22.95	22.74
	Mean	1.00023	2.32852	2.74928					Exp2	18.4	19.68	17.38	18.45	19.77	16.61	15.78	18.28	15.86	18.24	23.28	21.19	22.98	20.99	22.08	22.89
	STD	0.0264286	0.378717	0.646935					Exp3	18.41	19.45	17.52	18.55	19.99	16.48	15.71	18.36	15.86	18.35	23.39	21.19	22.37	21.04	22.06	23.15
								ΔMohtr2	Exp1	19.14	19.83	17.49	19.83	20.52	17.23	15.729	17.44	17.66	18.95	23.92	20.59	22.83	20.8	21.29	22.36
		One-way ANOVA with Tukey’s HSD test							Exp2	19	20.34	16.97	19.58	20.37	16.73	15.91	17	17.38	18.62	23.36	20.82	22.69	20.74	21.22	22.82
		diff	lwr	upr	P-value (two-sided)				Exp3	19.16	20.28	16.92	19.64	20.35	16.59	15.96	17.06	17.35	18.76	23.61	20.84	22.78	20.81	21.21	22.87
KJ201 vs. ΔMohtr1		-1.3283	-2.41324	-0.243348	0.0220393
KJ201 vs. ΔMohtr2		-1.7491	-2.834	-0.664107	0.00619553					ΔCt
										PR1a	PR2	PR3	PR4	PR5	PR10a	POX	PAL	PR1b	NPR1	LOX	JAMYB	JiOsPR10	ACS1	EBP89
		PR2						KJ201	Exp1	2.51	-0.62	1.39	1.99	-1.01	-0.63	-1.59	-0.87	1.82	5.71	3.19	4.32	1.77	3.68	4.2
		KJ201	ΔMohtr1	ΔMohtr2					Exp2	2.44	-0.22	1.33	2.44	-0.95	-0.68	-0.73	-1.03	1.86	5.27	4.43	4.41	2.19	3.39	5.08
Fold change	Exp1	1.10191	2.05623	2.25012					Exp3	2.5	-0.6	1.21	2.3	-1	-0.64	-0.5	-0.99	1.93	5.47	4.35	4.56	2.32	3.53	5.13
	Exp2	0.835088	1.45397	2.92817				ΔMohtr1	Exp1	1.51	-1.52	0.31	1.28	-1.51	-3.29	-0.94	-2.26	0.04	4.98	2.66	3.93	2.69	4.14	3.93
	Exp3	1.08673	1.32869	3.38698					Exp2	1.28	-1.02	0.05	1.37	-1.79	-2.62	-0.12	-2.54	-0.16	4.88	2.79	4.58	2.59	3.68	4.49
									Exp3	1.04	-0.89	0.14	1.58	-1.93	-2.7	-0.05	-2.55	-0.06	4.98	2.78	3.96	2.63	3.65	4.74
	Mean	1.00791	1.61296	2.85509				ΔMohtr2	Exp1	0.69	-1.65	0.69	1.38	-1.91	-3.411	-1.7	-1.48	-0.19	4.78	1.45	3.69	1.66	2.15	3.22
	STD	0.14986	0.388957	0.571945					Exp2	1.34	-2.03	0.58	1.37	-2.27	-3.09	-2	-1.62	-0.38	4.36	1.82	3.69	1.74	2.22	3.82
									Exp3	1.12	-2.24	0.48	1.19	-2.57	-3.2	-2.1	-1.81	-0.4	4.45	1.68	3.62	1.65	2.05	3.71
		One-way ANOVA with Tukey’s HSD test
		diff	lwr	upr	P-value (two-sided)					ΔΔCt
KJ201 vs. ΔMohtr1		-0.605053	-1.6287	0.418591	0.243634					PR1a	PR2	PR3	PR4	PR5	PR10a	POX	PAL	PR1b	NPR1	LOX	JAMYB	JiOsPR10	ACS1	EBP89
KJ201 vs. ΔMohtr2		-1.8472	-2.87082	-0.823537	0.00353153			KJ201	Exp1	0.0266667	-0.14	0.08	-0.253333	-0.0233333	0.02	-0.65	0.0933333	-0.05	0.226667	-0.8	-0.11	-0.323333	0.146667	-0.603333
									Exp2	-0.0433333	0.26	0.02	0.196667	0.0366667	-0.03	0.21	-0.0666667	-0.01	-0.213333	0.44	-0.02	0.0966667	-0.143333	0.276667
		PR3							Exp3	0.0166667	-0.12	-0.1	0.0566667	-0.0133333	0.01	0.44	-0.0266667	0.06	-0.0133333	0.36	0.13	0.226667	-0.00333333	0.326667
		KJ201	ΔMohtr1	ΔMohtr2				ΔMohtr1	Exp1	-0.973333	-1.04	-1	-0.963333	-0.523333	-2.64	2.33147e-15	-1.29667	-1.83	-0.503333	-1.33	-0.5	0.596667	0.606667	-0.873333
Fold change	Exp1	0.946058	2	1.53688					Exp2	-1.20333	-0.54	-1.26	-0.873333	-0.803333	-1.97	0.82	-1.57667	-2.03	-0.603333	-1.2	0.15	0.496667	0.146667	-0.313333
	Exp2	0.986233	2.39496	1.65864					Exp3	-1.44333	-0.41	-1.17	-0.663333	-0.943333	-2.05	0.89	-1.58667	-1.93	-0.503333	-1.21	-0.47	0.536667	0.116667	-0.0633333
	Exp3	1.07177	2.25012	1.77769				ΔMohtr2	Exp1	-1.79333	-1.17	-0.62	-0.863333	-0.923333	-2.761	-0.76	-0.516667	-2.06	-0.703333	-2.54	-0.74	-0.433333	-1.38333	-1.58333
									Exp2	-1.14333	-1.55	-0.73	-0.873333	-1.28333	-2.44	-1.06	-0.656667	-2.25	-1.12333	-2.17	-0.74	-0.353333	-1.31333	-0.983333
	Mean	1.00135	2.21502	1.65773					Exp3	-1.36333	-1.76	-0.83	-1.05333	-1.58333	-2.55	-1.16	-0.846667	-2.27	-1.03333	-2.31	-0.81	-0.443333	-1.48333	-1.09333
	STD	0.0642076	0.199803	0.120408
										Fold
		One-way ANOVA with Tukey’s HSD test								PR1a	PR2	PR3	PR4	PR5	PR10a	POX	PAL	PR1b	NPR1	LOX	JAMYB	JiOsPR10	ACS1	EBP89
		diff	lwr	upr	P-value (two-sided)			KJ201	Exp1	0.981686	1.10191	0.946058	1.19196	1.0163	0.986233	1.56917	0.937354	1.03526	0.854607	1.7411	1.07923	1.25122	0.903335	1.51922
KJ201 vs. ΔMohtr1		-1.2137	-1.56363	-0.863707	0.000100206				Exp2	1.03049	0.835088	0.986233	0.872564	0.974905	1.02101	0.864537	1.04729	1.00696	1.15936	0.737135	1.01396	0.935191	1.10445	0.825496
KJ201 vs. ΔMohtr2		-0.6564	-1.00634	-0.306416	0.00289937				Exp3	0.988514	1.08673	1.07177	0.961483	1.00928	0.993092	0.737135	1.01866	0.959264	1.00928	0.779165	0.913831	0.854607	1.00231	0.797377
								ΔMohtr1	Exp1	1.96337	2.05623	2	1.94981	1.43727	6.23332	1	2.45661	3.55537	1.41748	2.51403	1.41421	0.66128	0.656712	1.83189
		PR4							Exp2	2.30271	1.45397	2.39496	1.83189	1.74513	3.91768	0.566442	2.9828	4.08405	1.51922	2.2974	0.90125	0.708742	0.903335	1.24258
		KJ201	ΔMohtr1	ΔMohtr2					Exp3	2.71948	1.32869	2.25012	1.58374	1.92297	4.14106	0.539614	3.00355	3.81055	1.41748	2.31338	1.38511	0.689362	0.922316	1.04488
Fold change	Exp1	1.19196	1.94981	1.81924				ΔMohtr2	Exp1	3.46615	2.25012	1.53688	1.81924	1.89649	6.77866	1.69349	1.43065	4.16986	1.62826	5.81589	1.67018	1.35035	2.6087	2.99661
	Exp2	0.872564	1.83189	1.83189					Exp2	2.20891	2.92817	1.65864	1.83189	2.43401	5.42642	2.08493	1.57644	4.75683	2.1785	4.50023	1.67018	1.27751	2.48515	1.97703
	Exp3	0.961483	1.58374	2.07532					Exp3	2.57279	3.38698	1.77769	2.07532	2.99661	5.85634	2.23457	1.79834	4.82323	2.04675	4.95883	1.75321	1.35974	2.79594	2.13366
	Mean	1.00867	1.78848	1.90882
	STD	0.164842	0.186857	0.144335
		One-way ANOVA with Tukey’s HSD test
		diff	lwr	upr	P-value (two-sided)
KJ201 vs. ΔMohtr1		-0.7798	-1.19632	-0.363305	0.00292567
KJ201 vs. ΔMohtr2		-0.9001	-1.31665	-0.483642	0.00138069
		PR5
		KJ201	ΔMohtr1	ΔMohtr2
Fold change	Exp1	1.0163	1.43727	1.89649
	Exp2	0.974905	1.74513	2.43401
	Exp3	1.00928	1.92297	2.99661
	Mean	1.00016	1.70179	2.44237
	STD	0.0221556	0.24573	0.550109
		One-way ANOVA with Tukey’s HSD test
		diff	lwr	upr	P-value (two-sided)
KJ201 vs. ΔMohtr1		-0.701624	-1.57366	0.170416	0.106237
KJ201 vs. ΔMohtr2		-1.4422	-2.31425	-0.570166	0.00546493
		PR10a
		KJ201	ΔMohtr1	ΔMohtr2
Fold change	Exp1	0.986233	6.23332	6.77866
	Exp2	1.02101	3.91768	5.42642
	Exp3	0.993092	4.14106	5.85634
	Mean	1.00011	4.76402	6.02047
	STD	0.0184218	1.27734	0.690901
		One-way ANOVA with Tukey’s HSD test
		diff	lwr	upr	P-value (two-sided)
KJ201 vs. ΔMohtr1		-3.7639	-5.86457	-1.66325	0.00366076
KJ201 vs. ΔMohtr2		-5.0204	-7.12102	-2.9197	0.000803475
		POX
		KJ201	ΔMohtr1	ΔMohtr2
Fold change	Exp1	1.56917	1	1.69349
	Exp2	0.864537	0.566442	2.08493
	Exp3	0.737135	0.539614	2.23457
	Mean	1.05695	0.702019	2.00433
	STD	0.448147	0.258408	0.279401
		One-way ANOVA with Tukey’s HSD test
		diff	lwr	upr	P-value (two-sided)
KJ201 vs. ΔMohtr1		0.354928	-0.49547	1.20533	0.454813
KJ201 vs. ΔMohtr2		-0.9474	-1.79778	-0.0969872	0.0327245
		PAL
		KJ201	ΔMohtr1	ΔMohtr2
Fold change	Exp1	0.937354	2.45661	1.43065
	Exp2	1.04729	2.9828	1.57644
	Exp3	1.01866	3.00355	1.79834
	Mean	1.0011	2.81432	1.60181
	STD	0.0570333	0.30996	0.185156
		One-way ANOVA with Tukey’s HSD test
		diff	lwr	upr	P-value (two-sided)
KJ201 vs. ΔMohtr1		-1.8132	-2.34191	-1.28452	0.00010679
KJ201 vs. ΔMohtr2		-0.6007	-1.12941	-0.0720069	0.0301904
		PR1b
		KJ201	ΔMohtr1	ΔMohtr2
Fold change	Exp1	1.03526	3.55537	4.16986
	Exp2	1.00696	4.08405	4.75683
	Exp3	0.959264	3.81055	4.82323
	Mean	1.00049	3.81666	4.58331
	STD	0.0384101	0.264392	0.35959
		One-way ANOVA with Tukey’s HSD test
		diff	lwr	upr	P-value (two-sided)
KJ201 vs. ΔMohtr1		-2.8162	-3.46411	-2.16821	2.72856e-05
KJ201 vs. ΔMohtr2		-3.5828	-4.23077	-2.93486	6.74134e-06
		NPR1
		KJ201	ΔMohtr1	ΔMohtr2
Fold change	Exp1	0.854607	1.41748	1.62826
	Exp2	1.15936	1.51922	2.1785
	Exp3	1.00928	1.41748	2.04675
	Mean	1.00775	1.4514	1.95117
	STD	0.152384	0.0587383	0.2873
		One-way ANOVA with Tukey’s HSD test
		diff	lwr	upr	P-value (two-sided)
KJ201 vs. ΔMohtr1		-0.443646	-0.921641	0.0343495	0.0657535
KJ201 vs. ΔMohtr2		-0.9434	-1.42141	-0.465422	0.00222706
		LOX
		KJ201	ΔMohtr1	ΔMohtr2
Fold change	Exp1	1.7411	2.51403	5.81589
	Exp2	0.737135	2.2974	4.50023
	Exp3	0.779165	2.31338	4.95883
	Mean	1.0858	2.37493	5.09165
	STD	0.567896	0.120723	0.667809
		One-way ANOVA with Tukey’s HSD test
		diff	lwr	upr	P-value (two-sided)
KJ201 vs. ΔMohtr1		-1.2891	-2.56905	-0.00921425	0.0486598
KJ201 vs. ΔMohtr2		-4.0059	-5.28577	-2.72593	0.000179608
		JAMYB
		KJ201	ΔMohtr1	ΔMohtr2
Fold change	Exp1	1.07923	1.41421	1.67018
	Exp2	1.01396	0.90125	1.67018
	Exp3	0.913831	1.38511	1.75321
	Mean	1.00234	1.23352	1.69785
	STD	0.0833084	0.288125	0.0479406
		One-way ANOVA with Tukey’s HSD test
		diff	lwr	upr	P-value (two-sided)
KJ201 vs. ΔMohtr1		-0.231185	-0.670506	0.208137	0.310475
KJ201 vs. ΔMohtr2		-0.6955	-1.13484	-0.256193	0.00676751
		JiOsPR10
		KJ201	ΔMohtr1	ΔMohtr2
Fold change	Exp1	1.25122	0.66128	1.35035
	Exp2	0.935191	0.708742	1.27751
	Exp3	0.854607	0.689362	1.35974
	Mean	1.01367	0.686461	1.3292
	STD	0.209629	0.0238637	0.0450118
		One-way ANOVA with Tukey’s HSD test
		diff	lwr	upr	P-value (two-sided)
KJ201 vs. ΔMohtr1		0.3272	0.0151771	0.639244	0.0416581
KJ201 vs. ΔMohtr2		-0.3155	-0.627562	-0.0034946	0.0479317
		ACS1
		KJ201	ΔMohtr1	ΔMohtr2
Fold change	Exp1	0.903335	0.656712	2.6087
	Exp2	1.10445	0.903335	2.48515
	Exp3	1.00231	0.922316	2.79594
	Mean	1.00337	0.827455	2.62993
	STD	0.100564	0.148171	0.156478
		One-way ANOVA with Tukey’s HSD test
		diff	lwr	upr	P-value (two-sided)
KJ201 vs. ΔMohtr1		0.175913	-0.168054	0.51988	0.327723
KJ201 vs. ΔMohtr2		-1.6266	-1.97053	-1.2826	1.67164e-05
		EBP89
		KJ201	ΔMohtr1	ΔMohtr2
Fold change	Exp1	1.51922	1.83189	2.99661
	Exp2	0.825496	1.24258	1.97703
	Exp3	0.797377	1.04488	2.13366
	Mean	1.04737	1.37311	2.3691
	STD	0.408882	0.409424	0.549056
		One-way ANOVA with Tukey’s HSD test
		diff	lwr	upr	P-value (two-sided)
KJ201 vs. ΔMohtr1		-0.325749	-1.4795	0.827997	0.679134
KJ201 vs. ΔMohtr2		-1.3217	-2.47548	-0.167991	0.0291794
Supplementary Figure 5b
DCt values calculated from [Ct(target)-Ct(OsACT1)] as determined by qRT-PCR.
Relative transcript amount of each gene (ΔΔCt) was compared with mean ΔCt value of Nakdong rice.
Fold change was calculated as 2^(-ΔΔCt).
Significant differences between each group were evaluated by one-way ANOVA with Tukey’s HSD test.
		PR1a						Raw data		Ct
		Nakdong	MoHTR1-OX	MoHTR2-OX						ACT	PR1a	PR2	PR3	PR4	PR5	PR10a	POX	PAL	PR1b	NPR1	LOX	JAMYB	JiOsPR10	ACS1	EBP89
Fold change	Exp1	0.740549	1.29834	0.899171				Nakdong	Exp1	20.38	32.23	7.08	25.1	23.67	19.2	17.53	20.54	17.75	22.31	23.88	24.03	25.79	23.12	22.19	23.71
	Exp2	1.0693	0.874583	1.77358					Exp2	20.3	31.62	7.22	25.4	23.5	19.58	17.77	20.66	18	22.57	23.6	23.63	25.19	22.59	22.08	23.46
	Exp3	1.26284	0.856584	0.997692					Exp3	20.49	31.57	7.43	25.37	23.65	19.86	17.76	20.78	17.91	22.53	23.78	23.79	25.36	22.7	22.21	23.59
								MoHTR1-OX	Exp1	20.29	31.33	7.24	25.39	22.98	20.17	19.33	20.68	20.34	24.62	25.09	25.05	25.06	24.59	23.11	25.97
	Mean	1.02423	1.00984	1.22348					Exp2	20.5	32.11	6.8	25.81	22.67	20.43	19.43	20.64	20.17	24.79	24.83	24.7	25.2	24.54	22.74	25.89
	STD	0.264044	0.250013	0.478941					Exp3	20.01	31.65	6.36	25.4	22.97	20.18	19.34	20.45	20.14	24.57	24.54	24.63	25.04	24.67	22.44	25.78
								MoHTR2-OX	Exp1	20.1	31.67	7.17	25.51	22.88	22.2	18.48	23.71	19.5	25.99	25.01	26.4	24.52	20.88	22.23	24.75
			One-way ANOVA with Tukey’s HSD test						Exp2	20.59	31.18	7.13	25.49	23.37	22.15	18.71	23.78	19.73	26.25	25.04	26.08	24.34	20.97	21.33	24.33
			diff	lwr	upr	P-value (two-sided)			Exp3	20.05	31.47	6.54	24.92	22.98	22.11	18.55	23.65	19.35	26.07	24.76	26.14	24.56	21.07	21.95	24.9
Nakdong vs. MoHTR1-OX			0.014393	-0.855386	0.884172	0.99858
Nakdong vs. MoHTR2-OX			-0.199254	-1.06903	0.670525	0.770735				ΔCt
										PR1a	PR2	PR3	PR4	PR5	PR10a	POX	PAL	PR1b	NPR1	LOX	JAMYB	JiOsPR10	ACS1	EBP89
		PR2						Nakdong	Exp1	11.85	-13.3	4.72	3.29	-1.18	-2.85	0.16	-2.63	1.93	3.5	3.65	5.41	2.74	1.81	3.33
		Nakdong	MoHTR1-OX	MoHTR2-OX					Exp2	11.32	-13.08	5.1	3.2	-0.72	-2.53	0.36	-2.3	2.27	3.3	3.33	4.89	2.29	1.78	3.16
Fold change	Exp1	1.11214	0.935191	0.860551					Exp3	11.08	-13.06	4.88	3.16	-0.63	-2.73	0.29	-2.58	2.04	3.29	3.3	4.87	2.21	1.72	3.1
	Exp2	0.954842	1.46747	1.24258				MoHTR1-OX	Exp1	11.04	-13.05	5.1	2.69	-0.12	-0.96	0.39	0.05	4.33	4.8	4.76	4.77	4.3	2.82	5.68
	Exp3	0.941696	1.41748	1.28639					Exp2	11.61	-13.7	5.31	2.17	-0.07	-1.07	0.14	-0.33	4.29	4.33	4.2	4.7	4.04	2.24	5.39
									Exp3	11.64	-13.65	5.39	2.96	0.17	-0.67	0.44	0.13	4.56	4.53	4.62	5.03	4.66	2.43	5.77
	Mean	1.00289	1.27338	1.12984				MoHTR2-OX	Exp1	11.57	-12.93	5.41	2.78	2.1	-1.62	3.61	-0.6	5.89	4.91	6.3	4.42	0.78	2.13	4.65
	STD	0.0948369	0.293947	0.234238					Exp2	10.59	-13.46	4.9	2.78	1.56	-1.88	3.19	-0.86	5.66	4.45	5.49	3.75	0.38	0.74	3.74
									Exp3	11.42	-13.51	4.87	2.93	2.06	-1.5	3.6	-0.7	6.02	4.71	6.09	4.51	1.02	1.9	4.85
			One-way ANOVA with Tukey’s HSD test
			diff	lwr	upr	P-value (two-sided)				ΔΔCt
Nakdong vs. MoHTR1-OX			-0.270492	-0.831176	0.290193	0.36369				PR1a	PR2	PR3	PR4	PR5	PR10a	POX	PAL	PR1b	NPR1	LOX	JAMYB	JiOsPR10	ACS1	EBP89
Nakdong vs. MoHTR2-OX			-0.126949	-0.687634	0.433736	0.775198		Nakdong	Exp1	0.433333	-0.153333	-0.18	0.0733333	-0.336667	-0.146667	-0.11	-0.126667	-0.15	0.136667	0.223333	0.353333	0.326667	0.04	0.133333
									Exp2	-0.0966667	0.0666667	0.2	-0.0166667	0.123333	0.173333	0.09	0.203333	0.19	-0.0633333	-0.0966667	-0.166667	-0.123333	0.01	-0.0366667
		PR3							Exp3	-0.336667	0.0866667	-0.02	-0.0566667	0.213333	-0.0266667	0.02	-0.0766667	-0.04	-0.0733333	-0.126667	-0.186667	-0.203333	-0.05	-0.0966667
		Nakdong	MoHTR1-OX	MoHTR2-OX				MoHTR1-OX	Exp1	-0.376667	0.0966667	0.2	-0.526667	0.723333	1.74333	0.12	2.55333	2.25	1.43667	1.33333	-0.286667	1.88667	1.05	2.48333
Fold change	Exp1	1.13288	0.870551	0.702222					Exp2	0.193333	-0.553333	0.41	-1.04667	0.773333	1.63333	-0.13	2.17333	2.21	0.966667	0.773333	-0.356667	1.62667	0.47	2.19333
	Exp2	0.870551	0.752623	1					Exp3	0.223333	-0.503333	0.49	-0.256667	1.01333	2.03333	0.17	2.63333	2.48	1.16667	1.19333	-0.0266667	2.24667	0.66	2.57333
	Exp3	1.01396	0.712025	1.02101				MoHTR2-OX	Exp1	0.153333	0.216667	0.51	-0.436667	2.94333	1.08333	3.34	1.90333	3.81	1.54667	2.87333	-0.636667	-1.63333	0.36	1.45333
									Exp2	-0.826667	-0.313333	0	-0.436667	2.40333	0.823333	2.92	1.64333	3.58	1.08667	2.06333	-1.30667	-2.03333	-1.03	0.543333
	Mean	1.0058	0.7784	0.907745					Exp3	0.00333333	-0.363333	-0.03	-0.286667	2.90333	1.20333	3.33	1.80333	3.94	1.34667	2.66333	-0.546667	-1.39333	0.13	1.65333
	STD	0.131357	0.0823462	0.178297
										Fold
			One-way ANOVA with Tukey’s HSD test							PR1a	PR2	PR3	PR4	PR5	PR10a	POX	PAL	PR1b	NPR1	LOX	JAMYB	JiOsPR10	ACS1	EBP89
			diff	lwr	upr	P-value (two-sided)		Nakdong	Exp1	0.740549	1.11214	1.13288	0.950439	1.26284	1.10701	1.07923	1.09177	1.10957	0.909618	0.856584	0.782773	0.797377	0.972655	0.911722
Nakdong vs. MoHTR1-OX			0.227398	-0.114348	0.569145	0.183062			Exp2	1.0693	0.954842	0.870551	1.01162	0.918064	0.886791	0.939523	0.868541	0.876606	1.04488	1.0693	1.12246	1.08925	0.993092	1.02574
Nakdong vs. MoHTR2-OX			0.0980531	-0.243694	0.4398	0.671152			Exp3	1.26284	0.941696	1.01396	1.04006	0.862542	1.01866	0.986233	1.05458	1.02811	1.05214	1.09177	1.13813	1.15136	1.03526	1.0693
								MoHTR1-OX	Exp1	1.29834	0.935191	0.870551	1.4406	0.605696	0.298679	0.920188	0.170361	0.210224	0.36942	0.39685	1.21982	0.270431	0.482968	0.178831
		PR4							Exp2	0.874583	1.46747	0.752623	2.06575	0.585064	0.322343	1.09429	0.221698	0.216134	0.511687	0.585064	1.28046	0.323836	0.721965	0.218646
		Nakdong	MoHTR1-OX	MoHTR2-OX					Exp3	0.856584	1.41748	0.712025	1.19472	0.4954	0.24429	0.888843	0.161171	0.179244	0.445449	0.437291	1.01866	0.21071	0.632878	0.168016
Fold change	Exp1	0.950439	1.4406	1.35347				MoHTR2-OX	Exp1	0.899171	0.860551	0.702222	1.35347	0.130007	0.471937	0.0987552	0.267325	0.0712977	0.3423	0.136471	1.55473	3.10229	0.779165	0.365177
	Exp2	1.01162	2.06575	1.35347					Exp2	1.77358	1.24258	1	1.35347	0.189027	0.565135	0.132127	0.320116	0.0836205	0.470848	0.239263	2.47369	4.0935	2.04202	0.686184
	Exp3	1.04006	1.19472	1.21982					Exp3	0.997692	1.28639	1.02101	1.21982	0.133662	0.434271	0.0994421	0.286512	0.0651541	0.393199	0.157854	1.46071	2.62685	0.913831	0.317905
	Mean	1.00071	1.56702	1.30892
	STD	0.0457961	0.449069	0.0771657
			One-way ANOVA with Tukey’s HSD test
			diff	lwr	upr	P-value (two-sided)
Nakdong vs. MoHTR1-OX			-0.566315	-1.22869	0.0960586	0.0872664
Nakdong vs. MoHTR2-OX			-0.308216	-0.970589	0.354158	0.386279
		PR5
		Nakdong	MoHTR1-OX	MoHTR2-OX
Fold change	Exp1	1.26284	0.605696	0.130007
	Exp2	0.918064	0.585064	0.189027
	Exp3	0.862542	0.4954	0.133662
	Mean	1.01448	0.562054	0.150899
	STD	0.216866	0.058638	0.0330705
			One-way ANOVA with Tukey’s HSD test
			diff	lwr	upr	P-value (two-sided)
Nakdong vs. MoHTR1-OX			0.4524	0.123986	0.780867	0.013051
Nakdong vs. MoHTR2-OX			0.8636	0.535141	1.19202	0.000476033
		PR10a
		Nakdong	MoHTR1-OX	MoHTR2-OX
Fold change	Exp1	1.10701	0.298679	0.471937
	Exp2	0.886791	0.322343	0.565135
	Exp3	1.01866	0.24429	0.434271
	Mean	1.00415	0.288437	0.490448
	STD	0.110823	0.0400215	0.067367
			One-way ANOVA with Tukey’s HSD test
			diff	lwr	upr	P-value (two-sided)
Nakdong vs. MoHTR1-OX			0.7157	0.5194	0.91203	7.52605e-05
Nakdong vs. MoHTR2-OX			0.5137	0.31739	0.710019	0.000488836
		POX
		Nakdong	MoHTR1-OX	MoHTR2-OX
Fold change	Exp1	1.07923	0.920188	0.0987552
	Exp2	0.939523	1.09429	0.132127
	Exp3	0.986233	0.888843	0.0994421
	Mean	1.00166	0.967775	0.110108
	STD	0.0711192	0.110684	0.0190722
			One-way ANOVA with Tukey’s HSD test
			diff	lwr	upr	P-value (two-sided)
Nakdong vs. MoHTR1-OX			0.0338866	-0.158395	0.226168	0.854786
Nakdong vs. MoHTR2-OX			0.8916	0.699271	1.08383	1.87418e-05
		PAL
		Nakdong	MoHTR1-OX	MoHTR2-OX
Fold change	Exp1	1.09177	0.170361	0.267325
	Exp2	0.868541	0.221698	0.320116
	Exp3	1.05458	0.161171	0.286512
	Mean	1.00496	0.18441	0.291318
	STD	0.119599	0.0326175	0.0267216
			One-way ANOVA with Tukey’s HSD test
			diff	lwr	upr	P-value (two-sided)
Nakdong vs. MoHTR1-OX			0.8206	0.637129	1.00398	2.3077e-05
Nakdong vs. MoHTR2-OX			0.7136	0.530222	0.897069	5.17723e-05
		PR1b
		Nakdong	MoHTR1-OX	MoHTR2-OX
Fold change	Exp1	1.10957	0.210224	0.0712977
	Exp2	0.876606	0.216134	0.0836205
	Exp3	1.02811	0.179244	0.0651541
	Mean	1.00476	0.201868	0.0733574
	STD	0.118224	0.0198139	0.0094039
			One-way ANOVA with Tukey’s HSD test
			diff	lwr	upr	P-value (two-sided)
Nakdong vs. MoHTR1-OX			0.8029	0.628978	0.976812	1.92223e-05
Nakdong vs. MoHTR2-OX			0.9314	0.757489	1.10532	8.11272e-06
		NPR1
		Nakdong	MoHTR1-OX	MoHTR2-OX
Fold change	Exp1	0.909618	0.36942	0.3423
	Exp2	1.04488	0.511687	0.470848
	Exp3	1.05214	0.445449	0.393199
	Mean	1.00221	0.442185	0.402116
	STD	0.080272	0.0711897	0.0647362
			One-way ANOVA with Tukey’s HSD test
			diff	lwr	upr	P-value (two-sided)
Nakdong vs. MoHTR1-OX			0.56	0.378781	0.741275	0.000193118
Nakdong vs. MoHTR2-OX			0.6001	0.418851	0.781344	0.000130518
		LOX2
		Nakdong	MoHTR1-OX	MoHTR2-OX
Fold change	Exp1	0.856584	0.39685	0.136471
	Exp2	1.0693	0.585064	0.239263
	Exp3	1.09177	0.437291	0.157854
	Mean	1.00588	0.473069	0.177863
	STD	0.129785	0.0990763	0.0542381
			One-way ANOVA with Tukey’s HSD test
			diff	lwr	upr	P-value (two-sided)
Nakdong vs. MoHTR1-OX			0.5328	0.283959	0.781672	0.00145117
Nakdong vs. MoHTR2-OX			0.828	0.579165	1.07688	0.000126907
		JAMYB
		Nakdong	MoHTR1-OX	MoHTR2-OX
Fold change	Exp1	0.782773	1.21982	1.55473
	Exp2	1.12246	1.28046	2.47369
	Exp3	1.13813	1.01866	1.46071
	Mean	1.01446	1.17298	1.82971
	STD	0.200795	0.137045	0.559683
			One-way ANOVA with Tukey’s HSD test
			diff	lwr	upr	P-value (two-sided)
Nakdong vs. MoHTR1-OX			-0.158524	-1.04112	0.72407	0.849753
Nakdong vs. MoHTR2-OX			-0.815256	-1.69785	0.0673384	0.0668841
		JiOsPR10
		Nakdong	MoHTR1-OX	MoHTR2-OX
Fold change	Exp1	0.797377	0.270431	3.10229
	Exp2	1.08925	0.323836	4.0935
	Exp3	1.15136	0.21071	2.62685
	Mean	1.01266	0.268326	3.27421
	STD	0.189009	0.056592	0.748285
			One-way ANOVA with Tukey’s HSD test
			diff	lwr	upr	P-value (two-sided)
Nakdong vs. MoHTR1-OX			0.744335	-0.374974	1.86364	0.183351
Nakdong vs. MoHTR2-OX			-2.2616	-3.38086	-1.14224	0.00197045
		ACS1
		Nakdong	MoHTR1-OX	MoHTR2-OX
Fold change	Exp1	0.972655	0.482968	0.779165
	Exp2	0.993092	0.721965	2.04202
	Exp3	1.03526	0.632878	0.913831
	Mean	1.00034	0.612604	1.24501
	STD	0.0319276	0.120781	0.693514
			One-way ANOVA with Tukey’s HSD test
			diff	lwr	upr	P-value (two-sided)
Nakdong vs. MoHTR1-OX			0.387734	-0.631509	1.40698	0.512464
Nakdong vs. MoHTR2-OX			-0.244669	-1.26391	0.774574	0.752218
		EBP89
		Nakdong	MoHTR1-OX	MoHTR2-OX
Fold change	Exp1	0.911722	0.178831	0.365177
	Exp2	1.02574	0.218646	0.686184
	Exp3	1.0693	0.168016	0.317905
	Mean	1.00225	0.188497	0.456422
	STD	0.0813719	0.0266634	0.200379
			One-way ANOVA with Tukey’s HSD test
			diff	lwr	upr	P-value (two-sided)
Nakdong vs. MoHTR1-OX			0.8138	0.498575	1.12894	0.000526382
Nakdong vs. MoHTR2-OX			0.5458	0.230651	0.861015	0.00434591

[truncated: 2 more sheets: Suppl Fig. 7b, Suppl Fig. 8b]
